# Supplementary material for: An integrative computational systems biology approach identifies differentially regulated dynamic transcriptome signatures which drive the initiation of human T helper cell differentiation
Source: BMC Genomics. 2012 Oct 30;13:572. doi: 10.1186/1471-2164-13-572 (PMC3526425; doi:10.1186/1471-2164-13-572)
Supplement: Additional file 2 — Table S1. The following additional data are available with the online version of this paper. Additional data file 2 is a table showing the full results of the LIGAP analysis. [file 1471-2164-13-572-S2.xlsx]

## Sheet: Raw
Affymetrix	Gene symbol	P("Th0 specific")	P("Th1 specific")	P("Th2 specific")	P("Th0, Th1 and Th2 specific")
1007_s_at	DDR1	0.000354826	0.000684855	0.00152797	6.88022e-07
1053_at	RFC2	9.9784e-06	3.90835e-05	1.64938e-05	8.98097e-10
117_at	HSPA7	0.000652346	0.000519837	0.000660839	4.56548e-07
117_at	HSPA6	0.000652346	0.000519837	0.000660839	4.56548e-07
121_at	PAX8	0.000367408	0.00310364	0.000276874	6.09806e-07
1255_g_at	GUCA1A	0.00250782	0.000832663	0.0254232	1.332e-05
1294_at	UBA7	0.0019427	0.0020336	0.00178151	4.9669e-06
1316_at	THRA	0.000198331	5.06999e-05	6.52631e-05	1.96799e-08
1320_at	PTPN21	0.000812977	0.00323017	0.000431592	1.24096e-06
1405_i_at	CCL5	0.000424643	0.0023227	0.000218496	5.68111e-07
1431_at	CYP2E1	0.0120713	0.00154197	0.00127011	7.3428e-06
1438_at	EPHB3	0.00314163	0.00126476	0.00066886	2.05809e-06
1487_at	ESRRAP1	9.79604e-06	1.60965e-05	2.60648e-05	9.74692e-10
1487_at	ESRRA	9.79604e-06	1.60965e-05	2.60648e-05	9.74692e-10
1494_f_at	CYP2A7	8.60454e-05	0.000113514	0.000429757	8.31502e-08
1494_f_at	CYP2A6	8.60439e-05	0.000130279	0.00042975	8.31487e-08
1552256_a_at	SCARB1	0.000145466	0.000141675	0.000633242	1.91181e-07
1552257_a_at	TTLL12	4.45352e-06	8.55098e-06	4.71652e-06	7.60788e-11
1552261_at	WFDC2	0.000278974	0.000775316	0.000316893	2.14162e-07
1552263_at	MAPK1	0.000328139	0.000883041	0.399382	4.86557e-05
1552264_a_at	MAPK1	4.74521e-06	4.90367e-06	0.999895	4.61159e-06
1552266_at	ADAM32	0.00114237	0.000922102	0.0013202	1.71715e-06
1552269_at	SPATA17	0.00122034	0.00355035	0.00111623	3.83206e-06
1552271_at	PRR22	0.0353536	0.00406069	0.00068361	4.0771e-05
1552272_a_at	PRR22	0.000423893	0.000298995	0.000472361	2.18543e-07
1552274_at	PXK	0.00143012	0.00283936	0.000264602	2.51535e-06
1552275_s_at	PXK	0.00384276	0.0129922	0.00381266	3.97254e-05
1552276_a_at	VPS18	6.40146e-05	0.000182583	0.000225073	3.77907e-08
1552277_a_at	C9ORF30	0.000759937	0.00127263	0.000784876	1.2765e-06
1552278_a_at	SLC46A1	0.00238668	0.0176086	0.00116147	2.83994e-05
1552279_a_at	SLC46A1	0.000615988	0.000210488	0.000547104	2.28168e-07
1552280_at	TIMD4	0.0392127	0.240995	0.461133	0.0217437
1552281_at	SLC39A5	0.000131149	0.000175413	0.000616963	6.52147e-08
1552283_s_at	ZDHHC11	4.98901e-06	3.93673e-06	0.000108176	6.95142e-10
1552283_s_at	ZDHHC11B	4.98901e-06	3.93673e-06	0.000108176	6.95142e-10
1552286_at	ATP6V1E2	0.00103824	0.000893243	0.000902184	1.19748e-06
1552287_s_at	AFG3L1P	0.00127165	0.000664426	0.000788081	1.28806e-06
1552288_at	CILP2	0.00368317	0.000560064	0.00109483	2.08287e-06
1552289_a_at	CILP2	2.59457e-05	0.000155742	9.25975e-05	2.9065e-08
1552291_at	PIGX	0.000273771	0.000117521	0.000174072	6.21446e-08
1552293_at	TMEM196	0.000676733	0.000936073	0.00114517	1.07608e-06
1552295_a_at	SLC39A13	4.37138e-05	3.47225e-05	6.98578e-05	5.78023e-09
1552296_at	BEST4	0.00213534	0.00086716	0.000877664	3.83913e-06
1552299_at	AKD1	0.00311609	0.00649962	0.00114156	1.03561e-05
1552301_a_at	CORO6	0.0572094	0.00318841	0.00183625	5.24407e-05
1552302_at	TMEM106A	0.000387444	0.00108178	0.00132597	1.93791e-06
1552303_a_at	TMEM106A	0.000589624	0.00021429	0.000246097	2.10466e-07
1552304_at	ALG10	0.000914529	0.0117654	0.00103365	6.8424e-06
1552306_at	ALG10	0.000645339	0.0037338	0.00896759	1.59586e-05
1552307_a_at	TTC39C	0.00263584	0.378864	0.00880599	0.000338357
1552309_a_at	NEXN	0.00703481	0.00706593	0.999831	0.0070314
1552310_at	C15ORF40	0.000296942	0.000656451	0.000406531	3.78396e-07
1552311_a_at	RAX2	0.000223329	0.00106782	0.000191028	2.12897e-07
1552312_a_at	MFAP3	0.000165813	5.49095e-05	7.43402e-05	2.0236e-08
1552314_a_at	EYA3	7.34958e-05	0.000135299	6.57405e-05	1.64956e-08
1552315_at	GIMAP1	0.000365212	0.00116932	0.973081	0.000310383
1552316_a_at	GIMAP1	0.00608177	0.00899763	0.994451	0.00600465
1552318_at	GIMAP1	0.00659135	0.0589104	0.323977	0.00369814
1552319_a_at	KLK8	0.0014341	0.00103422	0.000737519	1.46581e-06
1552320_a_at	CCDC65	0.000168252	8.09111e-06	4.52068e-05	3.72243e-09
1552321_a_at	CCDC65	0.000621904	9.67662e-05	0.000214734	1.28039e-07
1552322_at	FAM122C	0.000437682	0.000197276	0.000394785	1.42478e-07
1552323_s_at	FAM122C	0.00174711	0.00174311	0.00100376	2.83035e-06
1552325_at	CCDC11	0.00143197	0.000285683	0.00319128	1.25739e-06
1552326_a_at	CCDC11	0.00654395	0.000405338	0.000227197	1.14545e-06
1552327_at	ARMCX4	0.000324185	0.000154557	0.000663028	2.73585e-07
1552329_at	RBBP6	0.000328492	0.00364694	0.000748198	1.88078e-06
1552330_at	CENPBD1	8.38222e-05	0.00013084	5.1585e-05	1.54875e-08
1552332_at	TRIOBP	0.000286508	0.000487579	0.000469269	2.26592e-07
1552334_at	TRIOBP	0.000697707	0.00139615	0.00185699	1.87111e-06
1552335_at	CATSPER1	0.000425569	0.000161461	0.00030676	2.22369e-07
1552337_s_at	HOXD4	0.000701205	0.00416003	0.0095402	1.26033e-05
1552337_s_at	HOXD3	0.000701205	0.00416003	0.0095402	1.26033e-05
1552338_at	GSC	0.00114323	0.00632126	0.00101974	7.05895e-06
1552340_at	SP7	0.000225393	4.61749e-05	0.000134249	1.51937e-08
1552343_s_at	PDE7A	0.00220324	0.0028517	0.00566201	1.28341e-05
1552344_s_at	CNOT7	0.00996282	0.00418332	0.000845657	1.37186e-05
1552347_at	CRYZL1	0.000156764	0.000129794	7.72737e-05	2.35847e-08
1552348_at	PRSS33	0.00128421	0.000681142	0.000258879	5.94915e-07
1552349_a_at	PRSS33	0.00052228	0.000364069	0.0011884	7.26615e-07
1552354_at	C19ORF26	0.00367554	0.0035704	0.00264226	1.42168e-05
1552355_s_at	C19ORF26	0.000788134	0.00180972	0.000695831	1.29765e-06
1552359_at	C8ORF45	0.000374467	0.000862313	0.000947941	6.03077e-07
1552362_a_at	LEAP2	0.00149968	8.26727e-05	1.68348e-05	3.06381e-08
1552364_s_at	MSI2	0.000998639	0.00140741	0.00162133	8.03242e-06
1552365_at	SCIN	0.00615792	0.00912585	0.000887826	2.05547e-05
1552367_a_at	SCIN	0.000619096	0.000940619	0.000516539	6.21374e-07
1552368_at	CTCFL	0.00113053	0.0012917	0.00100578	1.84352e-06
1552370_at	C4ORF33	0.000561052	0.00159951	0.0399185	1.33094e-05
1552372_at	C4ORF33	0.00208343	0.0010682	0.00960471	1.04845e-05
1552373_s_at	C4ORF33	0.00110891	0.14134	0.000630818	2.29252e-06
1552375_at	ZNF333	0.000160917	0.000422138	0.000346881	2.03893e-07
1552378_s_at	RDH10	0.00317174	0.373466	0.0848821	0.00244976
1552381_at	SRSF12	0.00048077	0.000951617	0.00176374	1.05453e-06
1552383_at	FAM71A	0.000687872	0.00135451	0.000478782	7.9314e-07
1552384_a_at	FAM71A	0.000313752	0.00080788	0.000423229	2.9161e-07
1552386_at	GAPT	0.000407929	0.000749126	0.000333351	5.0434e-07
1552389_at	C8ORF47	0.000424644	0.000907214	0.00771415	3.89926e-06
1552390_a_at	C8ORF47	0.0050981	0.00716106	0.000260499	7.33292e-06
1552391_at	C1ORF65	0.000679677	0.000774825	0.000622957	6.82756e-07
1552393_at	ENTHD1	0.000371111	0.000733436	0.000485182	7.03418e-07
1552394_a_at	ENTHD1	0.000148725	6.14103e-06	6.33252e-05	4.67748e-09
1552395_at	TSSK3	0.000157115	0.000227108	0.000225077	1.06414e-07
1552396_at	SPINLW1	0.00421217	0.00054016	0.00109737	1.88275e-06
1552396_at	WFDC6	0.00421217	0.00054016	0.00109737	1.88275e-06
1552396_at	HSPD1P21	0.00421217	0.00054016	0.00109737	1.88275e-06
1552398_a_at	CLEC12A	0.000347559	0.000170214	2.67151e-05	1.97574e-08
1552399_a_at	BRF1	8.96983e-05	4.15404e-05	6.5237e-05	7.30307e-09
1552400_a_at	C15ORF27	0.00053889	0.000646547	0.000608714	5.44754e-07
1552401_a_at	BACH1	0.0017942	0.00118043	0.00211055	3.76154e-06
1552401_a_at	NCRNA00258	0.0017942	0.00118043	0.00211055	3.76154e-06
1552402_at	CALML6	0.00299532	0.0024318	0.000444231	3.29315e-06
1552405_at	NLRP5	0.00118214	0.000610769	0.000570153	9.94762e-07
1552408_at	ODF4	0.00136699	0.000386321	0.000740328	7.05012e-07
1552409_a_at	ODF4	0.000805301	0.00373774	0.00115213	3.0581e-06
1552410_at	CLEC4F	0.000673078	0.0011602	0.000859503	9.61872e-07
1552411_at	DEFB106A	8.69205e-05	7.9726e-05	0.000286843	4.61389e-08
1552411_at	DEFB106B	8.69205e-05	7.9726e-05	0.000286843	4.61389e-08
1552412_a_at	DEFB106A	0.000713356	0.000349959	0.000534974	3.63683e-07
1552412_a_at	DEFB106B	0.000713356	0.000349959	0.000534974	3.63683e-07
1552414_at	WFDC9	0.00188075	0.000755744	0.00506368	5.08605e-06
1552415_a_at	WFDC9	0.00156622	0.000812446	0.00197128	2.33876e-06
1552417_a_at	NEDD1	0.000483009	0.00395808	0.00267847	5.79967e-06
1552418_at	TTLL10	0.000202083	0.000344083	0.000533647	3.09816e-07
1552419_s_at	TTLL10	0.000904459	0.000688284	0.000603301	9.77495e-07
1552421_a_at	CALR3	0.0150232	0.00213719	0.000446403	1.13383e-05
1552422_at	C10ORF25	0.00514147	0.00168869	0.00134105	6.32524e-06
1552423_at	ETV3	0.000438486	7.7036e-06	2.27571e-05	6.03066e-09
1552424_at	KLHL10	0.0221174	0.000598834	0.00770464	2.24105e-05
1552425_a_at	KLHL10	0.00360116	0.00254863	0.000603349	4.2591e-06
1552426_a_at	TM2D3	0.000330654	0.000386155	0.000463908	5.17942e-07
1552427_at	ZNF485	1.41312e-05	2.70365e-05	9.24622e-05	3.33233e-09
1552430_at	WDR17	0.000557717	0.0165755	0.00164383	5.0739e-06
1552432_at	MFSD6L	0.00267835	0.00362891	0.00136287	8.07824e-06
1552436_a_at	CDH23	0.000169532	0.000304474	0.000163876	1.2305e-07
1552438_a_at	ANKAR	0.000885171	0.00112679	0.00145594	1.67535e-06
1552439_s_at	MEGF11	0.0155018	0.00194137	0.00106159	1.08286e-05
1552440_at	GPR182	0.000396599	0.000221312	0.0935489	2.60197e-06
1552445_a_at	ESX1	0.014543	0.004741	0.00177475	4.45467e-05
1552448_a_at	C8ORF12	0.00142747	0.000166877	0.00048756	2.86663e-07
1552449_a_at	SCGB1C1	0.000466299	0.00170556	0.000953792	2.35412e-06
1552450_a_at	DNAJC5G	0.000421532	7.11613e-05	0.000675419	2.07011e-07
1552452_at	WDR88	0.0538309	0.00173283	0.00227347	2.50274e-05
1552453_a_at	WDR88	0.000338444	0.000378441	0.000635392	2.5072e-07
1552455_at	PRUNE2	0.00166266	0.0013101	0.00240117	2.92638e-06
1552456_a_at	MBD3L2	0.0012475	0.000735283	0.000752887	1.15197e-06
1552457_a_at	ADAMTSL1	0.000467417	0.00388722	0.00254977	2.79086e-06
1552458_at	MBD3L1	0.000639804	0.013974	0.000420635	6.30931e-06
1552459_a_at	MBD3L1	0.00038252	0.00449701	0.0123146	6.96243e-06
1552461_at	FAM46D	0.0200344	0.00231517	0.105216	0.000662154
1552463_at	SERPINB11	0.698726	0.00145478	0.0213583	0.000926635
1552466_x_at	NCRNA00161	0.000357053	0.000392954	0.000246489	1.45452e-07
1552467_at	DSCR10	0.000198276	0.000493306	0.000302812	1.08654e-07
1552468_a_at	DSCR10	0.000494563	0.00047132	0.00184967	7.50267e-07
1552470_a_at	ABHD11	0.000357316	0.000444201	0.000352936	2.09483e-07
1552472_a_at	ACAP2	1.17514e-05	0.000802795	0.00114416	1.56744e-07
1552473_at	GAMT	6.73196e-05	5.77593e-05	5.69186e-05	8.04847e-09
1552474_a_at	GAMT	0.00022506	0.000179442	0.000298862	1.77563e-07
1552476_s_at	PLCD3	0.000969628	0.00104027	0.000958088	1.3301e-06
1552477_a_at	IRF6	0.00426378	0.00406405	0.00111333	9.26446e-06
1552478_a_at	IRF6	0.000746901	0.00125608	0.000636873	1.09071e-06
1552480_s_at	PTPRC	0.000351192	0.000343931	0.00194901	1.18246e-06
1552481_s_at	MAN1A2	0.013183	0.000585933	0.00147336	9.23712e-06
1552482_at	RAPH1	0.00748647	0.00685676	0.00542259	4.83826e-05
1552484_at	SMCR8	0.000833456	0.000855666	0.000445986	5.57345e-07
1552485_at	LACTB	0.00455262	0.320587	0.142383	0.00363565
1552486_s_at	LACTB	0.00687799	0.443733	0.190929	0.00619334
1552487_a_at	BNC1	0.0021521	0.00040291	0.00229628	2.08665e-06
1552489_s_at	MPP4	0.0699222	0.0880382	0.0023699	0.000685013
1552490_at	LACE1	0.00278447	0.014248	0.000559681	1.49375e-05
1552491_at	IDI2	0.00104681	0.00162153	0.00268812	4.67897e-06
1552493_s_at	CYP11B1	0.00143316	0.00141431	0.000597198	1.76662e-06
1552494_at	TAF8	0.000870109	0.00214133	0.000611389	1.50352e-06
1552496_a_at	COBL	0.000488471	0.000702703	0.00297234	1.18596e-06
1552497_a_at	SLAMF6	5.23523e-05	2.25256e-05	0.00100754	2.23296e-08
1552498_at	ZSCAN20	0.000499587	0.00158813	0.00101115	1.5062e-06
1552499_a_at	ZSCAN20	0.00182922	0.000551536	0.000433269	8.60098e-07
1552501_a_at	GPBAR1	0.00273598	0.0015285	0.00704497	1.68653e-05
1552502_s_at	RHBDL2	0.000204578	0.00111446	0.00115643	8.48348e-07
1552503_at	FRAS1	0.00043825	0.000371205	0.000458738	2.55326e-07
1552504_a_at	BRSK1	0.00063117	0.000783416	0.00083266	7.41087e-07
1552506_at	CRB2	0.000387229	0.000648407	0.000548273	4.57498e-07
1552507_at	KCNE4	0.00122768	0.0014194	0.000779301	9.57612e-07
1552508_at	KCNE4	0.000522533	0.00236611	0.000737294	1.0084e-06
1552509_a_at	CD300LG	0.0173937	0.00204389	0.00112125	1.22e-05
1552510_at	SLC34A3	7.35695e-05	1.62507e-05	1.68264e-05	2.89383e-09
1552511_a_at	CPA6	0.0060565	0.0271549	0.00082546	2.97711e-05
1552514_at	WBP2NL	0.00045346	0.000766751	0.000959571	5.73606e-07
1552515_at	HIPK1	0.00152744	0.000552059	0.00559954	4.94459e-06
1552516_a_at	HIPK1	0.000984144	0.000767422	0.00305422	1.9754e-06
1552518_s_at	MTBP	0.00136159	0.016599	0.000216786	1.23385e-05
1552519_at	ACVR1C	0.00290897	0.000487614	0.514408	0.000115008
1552520_at	TMEM74	0.000802469	0.0023788	0.000982191	2.57373e-06
1552521_a_at	TMEM74	0.000513764	0.000926133	0.000336682	4.39554e-07
1552522_at	TIGD4	0.000877491	0.00188186	0.000960099	1.50003e-06
1552523_a_at	TIGD4	0.000441844	0.000397423	0.000711303	2.83859e-07
1552524_at	ART5	0.000528278	0.000599948	0.000448245	3.89267e-07
1552526_at	FAM71C	0.0045661	0.00474419	0.00205062	1.34485e-05
1552528_at	C21ORF67	0.000207707	0.000766804	0.00102115	3.87197e-07
1552531_a_at	NLRP11	0.000339301	0.000466381	0.00236101	1.56127e-06
1552532_a_at	ATP6V1C2	0.000320939	0.000604691	0.000487907	2.82591e-07
1552535_at	CLDN19	0.000362788	0.000497461	0.000231213	1.69296e-07
1552536_at	VTI1A	0.00631437	0.00271924	0.326583	0.000189841
1552538_a_at	KIF6	0.00315037	0.00237633	0.000569005	3.59866e-06
1552540_s_at	IQCD	0.00098858	0.0013098	0.000992874	2.42537e-06
1552541_at	TAGAP	0.00148158	0.00354677	0.000486393	2.9755e-06
1552542_s_at	TAGAP	0.000376588	0.00650872	0.000381224	2.62793e-06
1552543_a_at	STON2	0.0010169	0.001311	0.00174211	2.33123e-06
1552544_at	SERPINA12	0.00149743	0.000901964	0.000460495	9.60764e-07
1552546_a_at	LETM2	0.00222493	0.00675391	0.00568212	1.32017e-05
1552548_at	BSND	0.142523	0.0321579	0.00611021	0.000975319
1552549_a_at	BSND	0.00177522	0.00378679	0.00108693	5.74935e-06
1552552_s_at	CLEC4C	0.000434575	0.00084285	0.000785463	5.98094e-07
1552553_a_at	NLRC4	0.00097002	0.107879	0.0045888	6.22579e-05
1552554_a_at	NLRC4	0.00132696	0.001384	0.000550451	1.72247e-06
1552555_at	PRSS36	0.0262768	0.00235106	0.000474502	1.44153e-05
1552557_a_at	ZDHHC15	0.000608508	0.00211951	0.000546102	9.70339e-07
1552558_a_at	RAI1	0.00049066	0.000318327	0.000198135	1.30254e-07
1552559_a_at	CDK15	0.00496386	0.00373475	0.00072624	7.21618e-06
1552562_at	ZNF570	0.000244311	0.00012873	0.000324886	2.20598e-07
1552566_at	BTBD16	0.00184627	0.000500323	0.00679169	3.56083e-06
1552568_at	RTP3	0.00155354	0.00126049	0.001165	2.37992e-06
1552569_a_at	RTP3	0.000783362	0.000403555	0.000607293	4.29926e-07
1552570_at	TSPEAR	0.00167268	0.000512205	0.000506456	6.92026e-07
1552572_a_at	MIPOL1	0.000366788	0.000893563	0.000170186	1.98996e-07
1552573_s_at	MIPOL1	0.00054638	0.000481819	0.000349986	2.6961e-07
1552575_a_at	C6ORF141	0.00773794	0.000803178	0.000926948	2.82793e-06
1552576_at	ALMS1P	0.000670733	0.000576924	0.00110091	7.17969e-07
1552578_a_at	MYO3B	0.00331253	0.00452906	0.351327	0.000513882
1552579_a_at	ADAM21	0.000603263	0.000881103	0.000416032	4.98365e-07
1552580_at	TRIML2	0.00281054	0.00423422	0.00205592	1.26152e-05
1552582_at	ABCC13	0.000695739	0.000643433	0.000582945	5.61207e-07
1552583_s_at	ABCC13	0.000300473	9.21231e-05	4.72914e-05	2.05951e-08
1552584_at	IL12RB1	0.000463139	0.879364	0.000149594	2.28366e-05
1552585_s_at	GTF2A1L	0.00277338	0.00605438	0.00699886	5.91647e-05
1552586_at	SPATA22	0.000724623	0.000409002	0.000722845	4.5881e-07
1552586_at	TRPV3	0.000724623	0.000409002	0.000722845	4.5881e-07
1552587_at	CNBD1	0.000632829	0.000694353	0.00500968	2.7141e-06
1552588_a_at	CNBD1	0.000800639	0.000412279	0.000232346	2.282e-07
1552590_a_at	ABCC12	0.0080158	0.00568351	0.000476799	9.12042e-06
1552592_at	MMP21	0.000775123	0.00107819	0.00341664	2.6416e-06
1552594_at	TMEM190	0.0124946	0.00178267	0.0019029	1.24978e-05
1552596_at	GAS2L2	0.00217074	0.000887389	0.0018534	3.3016e-06
1552599_at	PXT1	0.00251204	0.00285783	0.00174614	6.48866e-06
1552602_at	CACNG5	0.00020708	0.000329925	0.000273819	9.56882e-08
1552604_at	C21ORF74	0.00354797	0.00061712	0.00874071	6.16462e-06
1552605_s_at	C21ORF74	0.000503383	0.000482021	0.000274046	2.25524e-07
1552607_at	IKBKG	0.00108913	0.000991594	0.00069288	1.13847e-06
1552608_at	WFDC11	0.000908047	0.000336267	0.000884051	6.09612e-07
1552609_s_at	IL28A	0.00155554	0.000533864	0.033707	2.30178e-05
1552609_s_at	IL28B	0.00155554	0.000533864	0.033707	2.30178e-05
1552610_a_at	JAK1	2.78688e-05	0.000330157	0.00043475	3.84084e-08
1552611_a_at	JAK1	0.00014613	0.000675542	7.88636e-05	1.05444e-07
1552612_at	CDC42SE2	0.00113306	0.0642793	0.252571	0.000649741
1552613_s_at	CDC42SE2	0.00447891	0.296273	0.65505	0.00447679
1552615_at	ACACB	0.000682437	0.000978769	0.00154185	1.46388e-06
1552616_a_at	ACACB	0.00161622	0.00156948	0.00192527	3.71293e-06
1552617_a_at	RFWD2	0.000488296	0.00102717	0.000787596	8.76573e-07
1552618_at	STX6	6.56507e-06	4.53575e-05	1.34769e-05	7.22066e-10
1552619_a_at	ANLN	4.63828e-05	1.76466e-05	8.83245e-05	3.90175e-09
1552620_at	SPRR4	0.00504047	0.00569469	0.00068544	1.0418e-05
1552621_at	UPK3B	0.00462164	0.00218959	0.00104583	6.09715e-06
1552621_at	PMS2P3	0.00462164	0.00218959	0.00104583	6.09715e-06
1552621_at	POLR2J2	0.00462164	0.00218959	0.00104583	6.09715e-06
1552621_at	POLR2J3	0.00462164	0.00218959	0.00104583	6.09715e-06
1552621_at	POLR2J4	0.00462164	0.00218959	0.00104583	6.09715e-06
1552622_s_at	POLR2J3	0.00454217	0.00262885	0.0023603	1.22787e-05
1552622_s_at	UPK3B	0.00454217	0.00262885	0.0023603	1.22787e-05
1552622_s_at	POLR2J4	0.00454217	0.00262885	0.0023603	1.22787e-05
1552622_s_at	PMS2P3	0.00454217	0.00262885	0.0023603	1.22787e-05
1552622_s_at	POLR2J2	0.00454217	0.00262885	0.0023603	1.22787e-05
1552623_at	HSH2D	0.00131662	0.000998213	0.00203048	5.18685e-06
1552625_a_at	TRNT1	4.27136e-05	0.00145886	0.000118733	5.03857e-08
1552626_a_at	TMEM163	0.00010373	0.000232889	0.000182597	5.7813e-08
1552627_a_at	ARHGAP5	0.000606066	0.000807915	0.000644323	6.03355e-07
1552628_a_at	HERPUD2	5.78474e-05	0.000159108	3.46183e-05	1.18609e-08
1552629_a_at	JMJD6	0.150084	0.00126985	0.00501859	6.03524e-05
1552630_a_at	SRCAP	0.000842785	0.00236056	0.00107983	2.14431e-06
1552631_a_at	MAP3K6	0.015926	0.00184944	0.00136436	2.05071e-05
1552632_a_at	ARSG	0.0015549	0.0036606	0.158955	8.97159e-05
1552633_at	ZNF101	1.08866e-05	0.000342316	0.000522555	3.62614e-08
1552634_a_at	ZNF101	1.71136e-05	0.0020845	0.178372	5.71139e-06
1552637_at	PTPN11	0.000745733	0.00261974	0.00102189	1.99079e-06
1552639_at	KLHDC7B	0.00120721	0.000599974	0.00277671	1.93318e-06
1552641_s_at	ATAD3A	0.000235727	0.000305872	0.000220129	1.31735e-07
1552641_s_at	ATAD3B	0.000235727	0.000305872	0.000220129	1.31735e-07
1552643_at	ZNF626	0.00314227	0.000863272	0.000723705	1.82579e-06
1552644_a_at	PHC3	1.05075e-05	1.45639e-05	1.39561e-05	3.96263e-10
1552646_at	IL11RA	0.000706082	1.37645e-05	6.33201e-05	2.65196e-08
1552648_a_at	TNFRSF10A	0.00458327	0.000344842	0.00405305	5.5433e-06
1552649_a_at	RFFL	0.00276389	0.00757127	0.0113446	6.55675e-05
1552651_a_at	RFFL	0.0013159	0.000400246	0.00177906	1.27122e-06
1552652_at	HPS4	0.000292839	5.05741e-05	4.95559e-05	1.86833e-08
1552656_s_at	UHMK1	0.00101693	0.000329052	0.000388866	2.88453e-07
1552657_a_at	TXNDC2	0.00245403	0.0460899	0.00227566	3.66606e-05
1552658_a_at	NAV3	0.000594747	0.00319762	0.00139869	2.79126e-06
1552660_a_at	C5ORF22	0.00263715	0.000832123	0.00206015	3.95861e-06
1552662_a_at	PCDHGB7	0.00555967	0.000862488	0.00306118	7.76124e-06
1552663_a_at	ERC1	0.00269252	0.000769039	0.000439329	1.42018e-06
1552664_at	FLCN	0.0022053	0.00147555	0.00150741	4.08208e-06
1552666_a_at	LRRC7	0.00198093	0.000253626	0.000255911	6.82486e-07
1552667_a_at	SH2D3C	0.000254572	0.000692847	0.000628319	6.53054e-07
1552670_a_at	PPP1R3B	0.0354079	0.00105577	0.0197276	0.000141071
1552671_a_at	SLC9A7	0.00153055	0.0823875	0.00748285	0.000174773
1552672_a_at	IGSF3	0.00114093	0.0194674	0.000424242	3.27292e-06
1552673_at	RFX6	0.0297033	0.00179211	0.00201486	1.87908e-05
1552674_at	DIRC1	0.00187043	0.00294752	0.000642988	3.55871e-06
1552675_at	DNAJB7	0.000309214	0.000609475	0.000264009	2.00387e-07
1552676_at	UCN3	0.000786008	0.000367093	0.000488844	3.53966e-07
1552677_a_at	DIP2A	1.53226e-05	0.000512257	0.000142321	2.15741e-08
1552678_a_at	USP28	0.00219188	0.0179451	0.00241056	2.16934e-05
1552680_a_at	CASC5	0.00235513	0.00237267	0.00302355	8.77905e-06
1552682_a_at	CASC5	0.00350828	0.00790298	0.0957844	0.000206437
1552684_a_at	SENP8	0.00257096	0.0783549	0.0032698	6.43134e-05
1552685_a_at	GRHL1	0.0130899	0.000685786	0.000643867	6.12841e-06
1552686_at	C20ORF152	0.000955599	0.000277027	0.000135382	2.12473e-07
1552687_a_at	C20ORF152	0.000879534	0.000914708	0.00280008	1.53397e-06
1552689_at	CASKIN1	0.00100758	0.00242741	0.00279877	3.38641e-06
1552690_a_at	CACNA2D4	0.00183382	0.000336138	0.00284191	3.72528e-06
1552691_at	ARL11	0.000573992	0.000523189	0.00050871	3.95676e-07
1552693_at	ARL11	0.00129689	0.00394017	0.00070214	4.05395e-06
1552694_at	SLC2A13	0.000947525	0.000379776	0.000394812	4.16769e-07
1552695_a_at	SLC2A13	0.00136156	0.00104153	0.0019511	2.87532e-06
1552696_at	NIPA1	0.00900615	0.00669762	0.243607	0.000477651
1552701_a_at	CARD16	0.00330323	0.0114795	0.0328525	0.000145238
1552703_s_at	CARD16	0.0152226	0.162567	0.191353	0.00667353
1552703_s_at	CASP1	0.0152226	0.162567	0.191353	0.00667353
1552705_at	DUSP19	0.00298661	0.00323722	0.000528676	4.50933e-06
1552708_a_at	DUSP19	0.00181083	0.000437232	0.000733424	9.26719e-07
1552711_a_at	CYB5D1	2.91475e-05	4.02172e-06	1.70867e-05	4.96348e-10
1552712_a_at	NMNAT2	0.00124522	0.0256892	0.002552	4.25721e-05
1552713_a_at	SLC4A1	0.00158613	0.00142965	0.00142071	2.97862e-06
1552714_at	CREG2	0.000241934	0.00057424	0.000747954	3.36464e-07
1552715_a_at	RXFP1	0.00100506	0.00158993	0.00154626	2.28428e-06
1552716_at	SPEF2	0.00376864	0.00377144	0.00541849	2.42833e-05
1552717_s_at	CEP170	0.00159493	0.000582975	0.000495937	1.67185e-06
1552717_s_at	CEP170P1	0.00159409	0.00111111	0.000495675	1.67102e-06
1552718_at	DTD1	0.000623844	0.000937169	0.00208291	1.98789e-06
1552721_a_at	FGF1	0.00284496	0.000459959	0.00251832	2.44123e-06
1552722_at	ARPP21	0.00102898	0.000597587	0.000693161	7.18024e-07
1552724_at	RHOXF1	8.61865e-05	0.00030503	0.00624409	3.00352e-07
1552725_s_at	ADAMTS17	0.0018314	0.00763944	0.000539332	5.39234e-06
1552726_at	ADAMTS17	0.0123128	0.000468099	0.000916576	2.91679e-06
1552727_s_at	ADAMTS17	0.00061985	0.0139117	0.0013737	6.69869e-06
1552729_at	SNORA43	0.000113721	0.000335739	9.67772e-05	4.2137e-08
1552729_at	SNHG7	0.000113721	0.000335739	9.67772e-05	4.2137e-08
1552730_at	DHH	0.00073602	0.00134321	0.000878506	1.20413e-06
1552731_at	ABRA	0.000309187	5.64594e-05	6.69766e-05	3.29656e-08
1552732_at	ABRA	0.00343603	0.000699383	0.00371033	4.50787e-06
1552733_at	KLHDC1	0.00150107	0.00224746	0.00711083	1.59342e-05
1552734_at	RICTOR	0.000317979	0.000355023	0.00222382	8.91782e-07
1552736_a_at	NETO1	0.0236585	0.0027114	0.00980768	6.78402e-05
1552737_s_at	WWP2	0.0014605	0.000605884	0.00231072	2.21177e-06
1552738_a_at	ST7L	0.000267932	0.00269032	0.00252206	6.77793e-06
1552739_s_at	ST7L	0.00131001	0.00880315	0.000298899	4.22322e-06
1552740_at	C2ORF15	0.0162673	0.00148524	0.00102306	2.32313e-05
1552742_at	KCNH8	0.00109024	0.00167614	0.00810962	6.101e-06
1552743_at	MCF2L	0.00127472	0.00184986	0.000527753	1.69405e-06
1552745_at	SLCO6A1	0.00119569	0.00464432	0.00133307	3.55362e-06
1552747_a_at	C3ORF48	0.000732628	0.00103503	0.00134121	1.47255e-06
1552749_a_at	KLC3	0.000471487	0.000478935	0.000334572	2.3767e-07
1552750_at	CIB3	0.0023191	0.000554172	0.00051126	8.51457e-07
1552751_a_at	CIB3	0.000900146	0.00682703	0.000539516	2.41538e-06
1552752_a_at	CADM2	0.000739497	0.00563093	0.00161809	3.88437e-06
1552754_a_at	CADM2	0.000408428	0.00130496	0.00421643	2.76177e-06
1552755_at	C9ORF66	0.000827129	0.000904799	0.00116108	1.26518e-06
1552757_s_at	C9ORF66	0.00436893	0.000982079	0.000580261	1.97198e-06
1552758_at	HDAC9	0.00873537	0.00108195	0.0764026	5.70408e-05
1552760_at	HDAC9	0.0055238	0.00491756	0.00118309	1.48413e-05
1552761_at	SLC16A11	0.000384075	0.000764111	0.000368161	3.15731e-07
1552763_at	TMEM67	0.000601638	0.00114084	0.000511579	7.65791e-07
1552765_x_at	TMEM67	0.00101045	0.000281913	0.00109209	5.96689e-07
1552766_at	HS6ST2	0.00169524	0.00292186	0.00373104	1.00762e-05
1552767_a_at	HS6ST2	0.000124495	0.0114786	0.00942362	1.22194e-05
1552768_at	CAMKK1	0.00334403	0.000420711	0.00138545	1.77891e-06
1552769_at	ZNF625	0.0031503	0.00147624	0.000373272	3.44624e-06
1552770_s_at	ZNF563	0.000429009	0.000279015	0.000486286	3.70714e-07
1552772_at	CLEC4D	0.000613206	0.000569112	0.000669802	5.12407e-07
1552773_at	CLEC4D	0.000396724	0.00202477	0.00394173	2.93587e-06
1552774_a_at	SLC25A27	0.00189097	0.0141364	0.000795862	6.66389e-06
1552775_at	GPRC6A	0.00256385	0.00460368	0.000533559	5.37756e-06
1552777_a_at	RAET1E	0.00075421	0.0012752	0.00129048	1.47923e-06
1552779_a_at	SLC44A5	0.00102383	0.0021096	0.00145591	3.01185e-06
1552782_at	SLC44A5	0.000156549	0.00502989	0.00654202	5.82085e-06
1552783_at	ZNF417	0.000523715	0.000818901	0.000526013	4.95938e-07
1552785_at	ZNF781	0.00136753	0.00260307	0.00054067	2.38557e-06
1552787_at	HELB	0.000548806	0.0183256	0.0041281	3.80683e-05
1552788_a_at	HELB	0.000338027	0.000843357	0.0556476	4.23598e-06
1552789_at	SEC62	0.000179388	4.17805e-05	4.66746e-05	1.04972e-08
1552790_a_at	SEC62	7.52242e-05	9.42985e-05	3.4781e-05	9.58355e-09
1552791_a_at	TRDN	0.000730844	0.000530475	0.000596824	5.14839e-07
1552792_at	SOCS4	0.00160474	0.00646941	0.0032712	1.43205e-05
1552793_at	C8ORF31	0.000120582	0.000243257	0.000138124	1.00281e-07
1552794_a_at	ZNF547	0.000129169	2.04961e-05	8.18703e-05	1.10747e-08
1552796_a_at	SIM1	0.0161712	0.000820293	0.00133513	6.7811e-06
1552797_s_at	PROM2	0.00149184	0.000466026	0.000769093	7.40574e-07
1552798_a_at	TLR4	0.000782962	0.00210693	0.00528246	4.77961e-06
1552799_at	TSNARE1	0.00405856	0.000626504	0.000517386	6.44573e-07
1552800_at	ABHD11	0.00175301	0.00123313	0.000408014	5.99797e-07
1552801_at	CAPN13	0.000699453	0.000911062	0.000665899	8.10348e-07
1552803_a_at	STMN1	0.00519662	0.00332077	0.000125642	2.78676e-06
1552804_a_at	TIRAP	0.00231867	0.000833964	0.00222847	3.00025e-06
1552806_a_at	SIGLEC10	0.00134968	0.00160012	0.00798481	6.78967e-06
1552807_a_at	SIGLEC10	0.00112051	0.00112052	1	0.00112051
1552808_at	ADAMTSL1	0.000504717	0.00166253	0.000984988	1.38879e-06
1552809_at	RFX4	0.00631658	0.774267	0.00208362	0.00130663
1552811_at	WFIKKN1	0.00105696	0.00318164	0.00184069	4.69532e-06
1552812_a_at	SENP1	0.000691143	0.00144522	0.000335413	7.97805e-07
1552813_at	KLF14	0.00895282	0.00194124	0.00163925	1.5225e-05
1552814_a_at	KLF14	0.000504814	0.000182081	0.000263821	1.56292e-07
1552816_at	NXNL2	0.00228288	0.208116	0.00110569	6.09504e-05
1552818_a_at	BRS3	0.000432205	0.000447094	0.000556431	3.03246e-07
1552825_at	ZNF396	0.00323469	0.00119038	0.00212701	5.54954e-06
1552826_at	SLC26A7	0.000715288	0.000378522	0.00185706	7.3171e-07
1552827_s_at	SLC26A7	0.000565799	0.000857577	0.000636577	6.15386e-07
1552828_at	SNX18	0.000152144	0.000405876	0.000100535	6.9531e-08
1552830_at	FBXO39	0.000577249	0.00110662	0.0024047	1.62401e-06
1552833_at	B3GNT6	0.0576058	0.00160566	0.0364725	0.000267013
1552834_at	B3GNT6	0.000269979	0.000263634	0.000205512	8.29223e-08
1552835_at	DENND1B	8.04595e-05	9.79502e-05	9.35159e-05	2.75103e-08
1552836_at	ZNF619	0.0184261	0.00130241	0.00094425	1.14432e-05
1552839_at	FAM71D	0.000270396	0.00170725	0.00131373	9.33269e-07
1552841_s_at	BCL2L14	0.000660878	0.00238029	0.00122642	2.53773e-06
1552842_at	HS6ST3	0.0013471	0.00201138	0.000576148	1.96997e-06
1552843_at	SLC26A1	0.00108819	0.00219821	0.00094206	2.87184e-06
1552845_at	CLDN15	0.000998113	0.0014708	0.000383464	1.41375e-06
1552846_s_at	RAB42P1	7.32266e-05	0.000492422	0.00122267	2.26307e-07
1552846_s_at	RAB42	0.000120318	0.000492398	0.00122262	2.26296e-07
1552848_a_at	PTCHD1	8.94836e-05	9.76913e-05	7.83424e-05	2.57762e-08
1552849_at	C2ORF65	0.000106029	2.84177e-05	0.000129754	1.37574e-08
1552851_at	ZSCAN4	0.000413563	0.00382781	0.000750204	1.42498e-06
1552852_a_at	ZSCAN4	0.00493027	0.000651897	0.00259396	2.49398e-06
1552853_at	VWA5B1	0.0576013	0.00372365	0.00339935	7.52425e-05
1552854_a_at	VWA5B1	0.000688721	0.0058164	0.0244799	2.0112e-05
1552856_at	TMEM148	0.0151734	0.00258866	0.000365356	1.28508e-05
1552857_a_at	HTR6	0.00713851	0.00206981	0.00199202	1.166e-05
1552858_at	MAGEB6	0.00093138	0.00288264	0.000295949	1.58247e-06
1552860_at	TCEB3CL	0.0155884	0.0073131	0.000555778	2.20927e-05
1552860_at	TCEB3C	0.0155884	0.0073131	0.000555778	2.20927e-05
1552862_at	C1ORF104	0.000352294	0.00101344	0.000317105	3.24657e-07
1552863_a_at	CACNG6	0.000439972	0.000295115	0.000157343	3.15777e-07
1552865_a_at	IFLTD1	0.00520304	0.000199148	0.00297272	4.30958e-06
1552870_s_at	AXDND1	0.011329	0.000968661	0.186756	9.82882e-05
1552872_at	ASMTL-AS1	0.000210256	0.000308716	0.000227076	8.37205e-08
1552875_a_at	CD200R1	0.000160604	3.06944e-05	0.000147046	4.36355e-08
1552876_at	C21ORF89	0.000592545	0.000706266	0.00104222	8.39891e-07
1552877_s_at	C21ORF89	0.0016674	0.000982609	0.00148597	2.67088e-06
1552878_at	ATOH7	0.000480922	0.00181851	0.00308612	2.73859e-06
1552879_a_at	ATOH7	0.0014979	0.00122142	0.0209484	1.39455e-05
1552880_at	SEC16B	0.00142724	0.00206759	0.000686284	2.39216e-06
1552882_a_at	FAM123B	0.00127047	0.00285756	0.00116183	4.01983e-06
1552884_at	NKX6-3	0.00162941	0.00135557	0.000766035	2.04726e-06
1552885_a_at	NKX6-3	0.000546724	0.00263163	0.000654972	1.41136e-06
1552887_at	C10ORF27	0.000718567	0.000949178	0.000289847	4.54683e-07
1552889_a_at	EXOC3L2	0.000179372	0.000369945	0.000369751	9.02496e-08
1552890_a_at	CABP4	0.000614543	0.000514417	0.000690702	4.95086e-07
1552892_at	TNFRSF13C	0.00720295	0.000457576	0.0010824	3.9604e-06
1552893_at	CAMK2N2	0.000166031	0.000291889	0.000216126	6.84928e-08
1552895_a_at	ANKRD30BP2	0.00017895	0.000849229	0.000998274	4.04364e-07
1552895_a_at	ANKRD30BL	0.00017895	0.000849229	0.000998274	4.04364e-07
1552897_a_at	KCNG3	0.00157312	0.00451299	0.00177548	7.74732e-06
1552898_a_at	KCNG3	0.00652168	0.000505127	0.00122316	2.90154e-06
1552902_a_at	FOXP2	0.00456821	0.00157372	0.000325923	3.69939e-06
1552903_at	B4GALNT2	0.000412717	0.00133472	0.000498676	7.63261e-07
1552904_at	NETO1	0.00414019	0.00155545	0.000515079	4.12166e-06
1552906_at	FMR1NB	0.000486357	0.000513773	0.000697768	4.39671e-07
1552908_at	C1ORF150	0.0095576	0.00158786	0.308967	0.000170328
1552910_at	SIGLEC11	0.000644968	0.0009523	0.000447445	5.45453e-07
1552911_at	SIGLEC11	0.00137169	0.00147936	0.000747302	1.7942e-06
1552912_a_at	IL23R	0.00100416	0.0176522	0.00952277	4.04861e-05
1552913_at	MAGEB18	0.00875192	0.00115512	0.00178326	1.15865e-05
1552914_a_at	CD276	0.00258652	0.00376133	0.000987199	7.98845e-06
1552915_at	IL28A	0.0470067	0.0487466	0.00166579	0.000323171
1552917_at	IL29	0.0130775	0.00188265	0.219698	0.000259508
1552919_at	C4ORF36	0.000496302	0.00163758	0.00114871	1.47159e-06
1552921_a_at	FIGNL1	0.000109329	0.000103115	0.00152783	2.52705e-07
1552922_at	RIMS1	0.000822644	0.000512179	0.0052539	2.25813e-06
1552923_a_at	PITPNM2	7.82541e-05	0.000134573	6.91721e-05	2.42601e-08
1552924_a_at	PITPNM2	4.69305e-05	6.52669e-05	2.99129e-05	3.37933e-09
1552927_at	TAB3	4.30219e-05	9.65397e-05	5.00012e-05	6.40254e-09
1552928_s_at	TAB3	0.000347044	2.45541e-05	5.49312e-06	7.95458e-09
1552929_at	GRK7	8.80807e-05	0.000229992	0.000139808	7.68354e-08
1552930_at	MMEL1	0.00124297	0.00501575	0.125977	6.84208e-05
1552931_a_at	PDE8A	0.000246543	0.000105997	0.00100711	2.78455e-07
1552932_at	NLRP6	0.000156007	0.000136361	0.000154253	4.73645e-08
1552933_at	AKNAD1	0.000214456	0.000304645	0.000487547	2.52428e-07
1552935_at	ZCCHC5	0.000561234	0.0169284	0.00613996	2.39153e-05
1552937_s_at	TREX1	0.000157645	0.000396353	0.000343286	1.30257e-07
1552937_s_at	ATRIP	0.000157645	0.000396353	0.000343286	1.30257e-07
1552938_at	ZIC5	0.00130427	0.00156768	0.00137642	2.15511e-06
1552939_at	ANGPT1	0.00293791	0.000908365	0.000460862	1.58816e-06
1552940_at	TEDDM1	0.194311	0.00090664	0.00193329	6.37539e-05
1552943_at	GABRG1	0.000710101	0.00115555	0.000257319	5.2502e-07
1552944_a_at	PANX2	0.000375063	0.000349558	0.000337552	1.74333e-07
1552946_at	ZNF114	0.00044799	0.0043973	0.0017456	2.79523e-06
1552947_x_at	ZNF114	0.000399764	0.0022457	0.0021661	2.02663e-06
1552948_at	CCDC27	0.0015405	0.000129237	0.00273601	1.50099e-06
1552950_at	C15ORF26	0.00491781	0.00121194	0.000793889	4.48268e-06
1552952_at	RBMY2FP	0.00164352	0.000713494	0.00645978	3.90898e-06
1552953_a_at	NEUROD2	0.00275406	0.00190305	0.000926773	3.84629e-06
1552954_at	C5ORF17	0.000373849	0.00043711	0.000257287	1.62646e-07
1552955_at	NCRNA00208	0.00049736	0.000118541	0.000180531	9.7993e-08
1552957_at	DNAH6	0.000489441	0.000548186	0.000546171	3.82072e-07
1552960_at	LRRC15	0.000682212	0.000686973	0.000800739	7.44169e-07
1552964_at	C10ORF93	0.00268015	0.00288198	0.0097722	2.16026e-05
1552965_a_at	B3GNT7	0.00182612	0.000483216	0.00708186	5.67543e-06
1552967_at	ZNF645	0.000817646	0.00107639	0.00070103	1.01934e-06
1552969_a_at	ZMYM6	0.000164353	0.00122345	0.000398667	5.02483e-07
1552970_s_at	ZMYM6	0.000517099	0.0056408	0.00166935	3.16124e-06
1552971_at	SGCZ	0.00345357	0.000214897	0.00107051	1.17764e-06
1552973_at	WNT9B	0.00307521	0.00209752	0.00381758	5.29817e-06
1552977_a_at	CNPY3	0.000245278	0.000202813	0.000239046	1.48372e-07
1552978_a_at	SCAMP1	0.000714086	0.00215566	0.000542608	1.35794e-06
1552979_at	C2ORF52	0.000879888	0.000826394	0.00106585	1.11628e-06
1552980_at	HAS3	0.00176029	0.000628646	0.00155857	2.0384e-06
1552982_a_at	FGF4	0.000204357	0.000439158	0.000186437	1.58593e-07
1552985_at	SLC30A8	0.011685	0.00363052	0.00112825	2.27242e-05
1552988_at	C11ORF65	0.00108587	0.0117393	0.00617544	1.45751e-05
1552990_at	FAM71E2	0.000103159	0.000724671	0.000300008	2.24204e-07
1552991_at	OR5P2	0.00148015	0.00134776	0.00131053	2.25411e-06
1552993_at	DYDC1	0.00334517	0.0304298	0.0014247	2.41335e-05
1552995_at	IL27	0.00216919	0.00071697	0.000788563	1.42921e-06
1552997_a_at	IQCF1	0.000673795	0.00955891	0.0339162	6.08374e-05
1552998_at	DEFB125	0.00126277	0.000559283	0.000265475	4.86581e-07
1552999_a_at	WFDC10B	0.0498874	0.00781733	0.000989032	3.33792e-05
1553002_at	DEFB105A	0.00181651	0.00256009	0.000515414	2.32156e-06
1553002_at	DEFB105B	0.00181651	0.00256009	0.000515414	2.32156e-06
1553003_at	PKHD1	0.0032909	0.00102102	0.000745585	2.58446e-06
1553004_at	PKD1L1	0.00100487	0.000301229	0.000300567	3.38065e-07
1553006_at	GPR112	0.00379578	0.00128956	0.000286383	6.56657e-07
1553007_a_at	ODZ1	0.000720526	0.00920272	0.000655051	2.91604e-06
1553009_s_at	REXO1L1	0.0121308	0.00119704	0.00377387	1.49522e-05
1553009_s_at	REXO1L2P	0.0121308	0.00119704	0.00377387	1.49522e-05
1553011_at	TAF1L	0.00852329	0.000635391	0.000908799	2.69324e-06
1553013_at	CNTNAP5	0.0013218	0.000697706	0.000361532	5.96265e-07
1553015_a_at	RECQL4	2.65547e-05	6.79622e-05	2.47263e-05	3.97314e-09
1553016_at	GPR113	0.000461465	0.00121575	0.00103003	1.00931e-06
1553019_at	TMC2	0.000826849	0.00050468	0.000491987	4.60369e-07
1553020_at	SMCR5	0.00099112	0.000193653	0.000161272	2.73081e-07
1553021_s_at	BICD2	0.000185083	0.000252686	0.000199001	7.12345e-08
1553022_at	ZIM3	0.00155474	0.000607489	0.00165329	1.7737e-06
1553023_a_at	SPESP1	0.0021654	0.00115815	0.000892316	2.5608e-06
1553023_a_at	NOX5	0.0021654	0.00115815	0.000892316	2.5608e-06
1553024_at	DAOA-AS1	0.00106687	0.000815434	0.000450887	6.72114e-07
1553027_a_at	KLHL4	0.00435332	0.008793	0.000737429	1.35787e-05
1553028_at	GPR156	0.00476872	0.000567486	0.00103212	2.43591e-06
1553030_a_at	SUOX	0.0036433	0.00618178	0.0976479	0.000132638
1553031_at	GPR115	0.00160324	0.00347089	0.00761576	2.26856e-05
1553032_at	IL31RA	0.0108098	0.0101794	0.00148356	4.27838e-05
1553033_at	SYTL5	0.000960742	0.00178399	0.000503453	1.03657e-06
1553034_at	SDCCAG8	0.00176751	0.00554428	0.00153273	9.72709e-06
1553036_at	GPR111	0.00233542	0.000986775	0.000597555	1.99214e-06
1553037_a_at	SYN2	0.00211258	0.00128721	0.00719749	9.14164e-06
1553039_a_at	ASB10	0.00152713	0.0112218	0.00029197	5.28636e-06
1553041_at	HTR3C	0.000923177	0.00135848	0.00571536	3.38823e-06
1553042_a_at	NFKBID	0.000524766	0.000383478	0.000431753	4.15838e-07
1553043_a_at	CD300LF	0.00432926	0.00315704	0.000757392	5.30569e-06
1553044_at	GJA10	0.00132655	0.00218893	0.00962455	7.13965e-06
1553045_at	WNT9A	0.000656554	0.00223854	0.00151322	2.12434e-06
1553046_s_at	GAL3ST2	0.000626252	0.000571065	0.000580961	1.75615e-07
1553047_at	PIP4K2B	0.000995431	0.000393586	0.000768348	7.26166e-07
1553048_a_at	PIP4K2B	0.000336173	0.000496492	0.000336896	2.01679e-07
1553051_s_at	ODF3	0.000605781	0.000454192	0.000428285	3.27633e-07
1553052_at	WFDC13	0.000527306	0.000737087	0.000461486	4.32968e-07
1553053_at	C14ORF48	0.000665856	0.00161878	0.000329403	1.37171e-06
1553055_a_at	SLFN5	0.00203743	0.00762592	0.0720567	0.000237458
1553057_at	SERPINB12	0.00102322	0.00185859	0.000849066	1.80533e-06
1553058_at	GIPC3	0.00178703	0.00581507	0.000544416	3.8425e-06
1553059_at	PGLYRP3	0.202693	0.00337814	0.142754	0.00175617
1553060_at	PSKH2	0.00101796	0.00257786	0.000796077	2.15942e-06
1553061_at	OR6W1P	5.26358e-05	0.000193242	0.00653082	1.8529e-07
1553062_at	MOGAT1	0.00220488	0.00748054	0.00103347	8.1446e-06
1553063_at	GPR78	0.00197304	0.00125617	0.0035251	3.09401e-06
1553064_at	H1FOO	0.000831925	0.000614331	0.000751693	7.00966e-07
1553066_at	TAAR9	0.000655802	0.00162376	0.00150415	1.85196e-06
1553067_a_at	GNRHR2	0.0173252	0.00649419	0.000811583	2.30038e-05
1553069_at	NCRNA00257	0.000754598	0.00060777	0.00101915	7.84547e-07
1553069_at	BRWD1	0.000754311	0.000607484	0.00101887	4.98203e-07
1553070_a_at	MYOZ3	0.00468431	0.0139693	0.009329	0.000101065
1553071_a_at	MYOZ3	0.000518959	0.00131921	0.00051795	6.85125e-07
1553072_at	BNIPL	0.00169895	0.00535731	0.002627	1.56812e-05
1553074_at	ASB11	0.0019017	0.000606987	0.00143156	1.8017e-06
1553075_a_at	OFCC1	0.0239463	0.0314331	0.00040021	8.23999e-05
1553076_at	OFCC1	0.000628645	0.000115591	0.000137853	7.38361e-08
1553077_at	SDR9C7	0.00255744	0.00422378	0.298038	0.000125918
1553078_at	OR5P3	0.00420242	0.00333393	0.000347848	4.45772e-06
1553079_at	TRIM40	0.00142023	0.000473821	0.00137617	1.2799e-06
1553080_at	CSN1S2AP	0.000668273	0.000697472	0.00114366	9.52903e-07
1553081_at	WFDC12	0.000399758	0.000576535	0.000497849	2.88243e-07
1553082_at	CRYGN	0.000520343	0.00106347	0.00174766	1.2875e-06
1553084_at	STARD6	0.035134	0.00065298	0.000861733	1.61497e-05
1553086_at	C11ORF40	0.00052758	0.000569675	0.000936711	6.26349e-07
1553088_a_at	BCL2L11	0.000360448	0.000192569	0.000175472	6.94086e-08
1553089_a_at	WFDC2	0.000920552	0.000406321	0.00040331	3.75616e-07
1553093_a_at	DEFB119	0.00135432	0.010791	0.00109014	1.26332e-05
1553094_at	TAC4	0.00119822	0.00793506	0.00119582	5.29343e-06
1553096_s_at	BCL2L11	0.000580269	0.0014743	0.00421557	3.16362e-06
1553099_at	TIGD1	8.61127e-06	1.80487e-05	1.28795e-05	3.23008e-10
1553101_a_at	ALKBH5	0.00179936	0.000362849	0.000473556	1.85352e-06
1553102_a_at	CCDC69	5.66809e-05	0.000208593	8.14121e-05	2.70544e-08
1553103_at	NFX1	0.00080858	0.000436062	0.000394292	3.4985e-07
1553105_s_at	DSG2	0.000680676	0.000558593	0.000960658	6.84849e-07
1553106_at	C5ORF24	0.000945301	0.00073066	0.00151818	2.23113e-06
1553107_s_at	DDX46	0.000509961	3.86849e-05	4.70952e-05	7.00162e-09
1553107_s_at	C5ORF24	0.000509961	3.86849e-05	4.70952e-05	7.00162e-09
1553108_at	C5ORF24	0.000187708	0.000287337	0.000437189	2.02368e-07
1553111_a_at	KBTBD6	0.00344603	0.00270557	0.00292326	1.23182e-05
1553112_s_at	CDK8	0.000398698	0.000678188	0.00061075	7.73969e-07
1553113_s_at	CDK8	0.00116008	0.00132233	0.000833887	1.74574e-06
1553114_a_at	PTK6	0.000830156	0.00100463	0.00124112	1.40033e-06
1553115_at	NKD1	0.000310703	0.000264325	0.000306774	1.12937e-07
1553117_a_at	STK38	0.000437244	0.0188162	0.00146629	6.85197e-06
1553118_at	THEM4	0.000832786	0.0421413	0.0637012	0.0001844
1553120_at	CLSPN	0.00373992	0.028612	0.000665888	1.52536e-05
1553122_s_at	RBAK	0.000305438	0.000542015	0.000761483	4.98392e-07
1553123_at	WDR62	0.000800088	0.000143693	0.000275284	1.15547e-07
1553125_x_at	WDR62	0.00019655	0.000192495	0.000138316	4.10769e-08
1553126_a_at	SLC39A12	0.00031071	0.000810234	0.000475632	3.38023e-07
1553127_a_at	RNF168	0.00112949	0.00124517	0.00135245	2.09052e-06
1553129_at	SVEP1	0.0137818	0.00195317	0.102964	0.00021853
1553131_a_at	GATA4	6.43453e-05	0.000225731	0.000934948	1.11713e-07
1553132_a_at	TC2N	4.19899e-05	0.0278368	0.0256601	1.02939e-05
1553133_at	C9ORF72	2.20933e-06	4.42116e-06	2.49138e-05	6.16787e-11
1553134_s_at	C9ORF72	1.16218e-05	0.000209342	0.000166328	8.52037e-09
1553136_at	KCTD18	0.00047927	0.000565577	0.000446587	3.30751e-07
1553137_s_at	KLF11	0.000710186	0.000728017	0.00161159	1.22999e-06
1553138_a_at	ANKLE1	0.0154966	0.000284065	0.00392509	8.73072e-06
1553139_s_at	PLXNA3	0.00261495	0.00181423	0.00355305	1.06706e-05
1553140_at	PELO	0.00174262	0.00325722	0.00143286	4.46239e-06
1553141_at	C13ORF31	0.000770901	0.00133541	0.00138849	1.80216e-06
1553142_at	C13ORF31	0.000381231	0.00299488	0.0150053	1.1581e-05
1553146_at	C3ORF30	0.00187586	0.00282123	0.00113816	4.4872e-06
1553147_at	RANBP3L	0.00081468	0.000553255	0.00054217	5.61722e-07
1553148_a_at	SNX13	0.00145902	0.00129643	0.000180836	6.28061e-07
1553150_at	KDM1B	0.0689752	0.00219507	0.00305307	0.000175589
1553151_at	ATP6V0D2	0.00136172	0.000482851	0.00114683	1.08405e-06
1553153_at	ATP6V0D2	0.000422032	0.000776484	0.00646127	3.01518e-06
1553155_x_at	ATP6V0D2	0.00047755	0.00127352	0.000555096	8.60027e-07
1553156_at	LHX4	0.00091641	0.000278489	0.000164963	3.13964e-07
1553157_at	LHX4	0.000462619	0.000511531	0.000679683	4.01451e-07
1553158_at	C3ORF34	0.000517489	0.00126986	0.0158889	7.30373e-06
1553159_at	DNAH11	0.000372372	0.00617366	0.00180529	2.81075e-06
1553162_x_at	C19ORF55	0.00863826	0.000709339	0.000732438	6.80166e-06
1553163_at	ADPRHL1	0.000509068	0.000364741	0.000461862	2.65001e-07
1553165_at	SYNRG	4.13879e-05	0.000469394	1.98681e-05	1.28023e-08
1553167_a_at	SEPSECS	0.00057655	0.0184021	0.00906564	3.35419e-05
1553168_at	GRIK5	0.00114911	0.000990375	0.00110125	1.48176e-06
1553169_at	LRRN4	0.000215665	0.000221767	0.000257249	1.31182e-07
1553171_x_at	LRRN4	8.70184e-05	0.000194189	0.0029368	2.81086e-07
1553172_at	ZNF777	0.00424252	0.0016543	0.00140366	7.42302e-06
1553174_at	JPH2	0.00112957	0.00110957	0.000597839	1.14951e-06
1553175_s_at	PDE5A	0.00378269	0.00195561	0.109804	5.971e-05
1553176_at	SH2D1B	0.000535038	0.000752263	0.000867965	6.52112e-07
1553177_at	SH2D1B	0.000589081	0.000520753	0.000400142	4.20698e-07
1553178_a_at	SSTR3	0.000149854	2.11026e-05	2.1656e-05	3.16319e-09
1553179_at	ADAMTS19	1.99072e-05	6.44918e-06	5.60037e-06	8.89558e-10
1553180_at	ADAMTS19	5.62638e-05	0.000364862	0.000147328	8.19462e-08
1553181_at	DDX31	0.00232385	0.000647683	0.00135033	2.39375e-06
1553183_at	UMODL1	0.000679758	0.000303945	0.000571298	3.2293e-07
1553188_s_at	PARD3B	0.00163348	0.0173075	0.000563409	1.3896e-05
1553190_s_at	PARD3B	0.000317022	0.000837014	0.000768229	6.97999e-07
1553191_at	DST	0.00341056	0.00648114	0.00157003	7.89321e-06
1553192_at	ZNF441	0.00114455	0.00130462	0.00119754	2.04444e-06
1553193_at	ZNF441	0.00101423	0.00102576	0.00384822	2.8795e-06
1553194_at	NEGR1	0.000947218	0.000436337	0.000716968	6.0164e-07
1553196_a_at	FCRL3	0.0154515	0.00225666	0.00168648	1.45241e-05
1553197_at	DCAF4L2	0.00637634	0.000462583	0.00751345	9.81035e-06
1553199_at	DCAF4L2	0.000479933	0.000834131	0.000631631	5.53108e-07
1553202_at	STOX1	0.0001417	0.000979727	0.000504893	3.84491e-07
1553204_at	C20ORF200	0.0281999	0.00012601	0.00021577	1.23946e-06
1553207_at	ARL10	0.000594614	0.00321423	0.00396909	4.72208e-06
1553209_at	RNFT2	0.00187219	0.00112806	0.000349269	1.07214e-06
1553211_at	ANKFN1	0.00123174	0.000994424	0.000406118	8.40546e-07
1553212_at	KRT78	0.00100311	0.000357883	0.000474626	2.98701e-07
1553213_a_at	KRT78	0.000241419	0.00101467	0.000816033	4.76e-07
1553214_a_at	CCDC7	0.000199871	0.000116712	0.000139592	5.99999e-08
1553215_s_at	CCDC7	0.0109779	0.00325958	0.000160149	4.9563e-06
1553215_s_at	C10ORF68	0.0109779	0.00325958	0.000160149	4.9563e-06
1553216_at	ZNF41	0.00161582	0.000450166	0.00064966	1.41478e-06
1553217_s_at	ZNF41	0.000229867	0.000312935	0.000248714	9.76784e-08
1553218_a_at	ZNF512	0.00196655	0.00112274	0.0666271	4.07013e-05
1553219_a_at	AMMECR1	0.000299589	0.000331965	0.000656025	2.07429e-07
1553220_at	FAM117B	1.78153e-05	0.000195864	0.000785711	5.82582e-08
1553221_at	ZNF583	0.00139511	0.00245672	0.0040027	9.10084e-06
1553222_at	OXER1	8.83482e-05	0.000112111	0.00220781	8.98579e-08
1553224_at	LUZP1	0.000150455	0.000539632	0.000104755	2.33003e-07
1553225_s_at	ZNF75D	8.80344e-05	0.000331322	0.00572682	4.80041e-07
1553227_s_at	BRWD1	9.32744e-05	7.87464e-05	6.68164e-05	1.6073e-08
1553228_at	CCDC89	0.00738844	0.000290785	0.00818069	8.2001e-06
1553229_at	ZNF572	0.00378106	0.000447675	0.000520845	1.03256e-06
1553232_at	FAM82A1	0.00312013	0.000529276	0.00323933	4.81195e-06
1553234_at	ADAMTS18	0.000369754	0.000410019	0.000361766	1.95833e-07
1553235_at	PCDHAC1	0.000392953	0.00117435	0.00111134	8.52936e-07
1553237_x_at	PCDHAC1	0.00300153	0.000494674	0.000612547	3.97768e-07
1553238_a_at	HIPK4	0.00057216	0.00153148	0.000387299	9.16176e-07
1553239_at	FAM124A	0.00797154	0.000514925	0.000475294	6.42393e-07
1553241_at	NKAIN3	0.00071394	0.00204406	0.000789076	1.56119e-06
1553243_at	ITIH5	0.000932576	0.000441186	0.000458382	4.4498e-07
1553244_at	FANCB	1.91741e-05	0.000962677	0.00283452	3.62899e-07
1553247_a_at	ZNF709	0.00130311	0.00188687	0.00337197	3.80551e-06
1553248_at	CCDC57	3.528e-06	8.57338e-06	5.47234e-06	7.21889e-11
1553249_at	SMC1B	0.00168344	0.00340449	0.000497831	2.74501e-06
1553252_a_at	BRWD3	5.07747e-05	0.000601744	0.000181763	5.59804e-08
1553253_at	ASB16	0.000743533	0.000140286	0.000135935	1.24773e-07
1553254_at	MAGEE2	0.000441219	0.000187164	0.000249969	1.12846e-07
1553257_at	GAL3ST3	0.000831119	0.000405486	0.00042173	3.45106e-07
1553260_s_at	ALS2CR11	0.000573669	0.015714	0.00313004	1.25107e-05
1553261_x_at	ALS2CR11	0.000617253	0.000400557	0.000277852	2.41991e-07
1553262_a_at	UTS2R	0.000306351	0.000397301	0.000480852	2.06781e-07
1553263_at	USH1G	1.74233e-05	0.000505666	0.00177908	7.01826e-08
1553264_a_at	SYN1	0.000835848	0.00116296	0.000708622	1.1131e-06
1553265_at	SLC23A3	7.82518e-06	5.30913e-05	0.000177842	4.70406e-09
1553266_at	CNOT6L	0.00199954	0.0157701	0.000294257	8.46029e-06
1553267_a_at	CNOT6L	0.000245473	8.99964e-05	8.26149e-05	3.61796e-08
1553268_at	RHBDL3	0.0135362	0.000640618	0.0055862	1.51907e-05
1553269_at	ZNF718	0.00152428	0.00350427	0.00545523	1.44702e-05
1553272_at	SLC36A1	0.0028121	0.00058334	0.000672719	1.25379e-06
1553274_a_at	SNRNP48	0.000977231	0.00151492	0.00116775	2.10935e-06
1553276_at	ZNF560	0.00384345	0.00370309	0.00147239	9.65956e-06
1553279_at	BTNL9	0.000637452	0.00130867	0.00597629	4.97258e-06
1553280_at	PUS10	0.00119846	0.00027351	0.000984246	7.74543e-07
1553281_at	PLCXD2	0.00149922	0.00733539	0.000130892	1.94376e-06
1553282_at	C21ORF128	0.00125462	0.00146964	0.000589978	1.22821e-06
1553284_s_at	LMLN	0.000681973	8.56002e-05	0.000149079	1.20314e-07
1553285_s_at	RAD9B	0.0784752	0.000693314	0.00570497	4.21862e-05
1553286_at	ZNF555	0.00062677	4.31556e-05	0.000770599	1.27174e-07
1553288_a_at	C7ORF51	0.0507411	0.00570675	0.000393399	5.91081e-05
1553293_at	MRGPRX3	0.0135836	0.00587066	0.00122995	2.61139e-05
1553295_at	ABCA13	0.000480519	0.000459291	0.000294026	2.22837e-07
1553296_at	GPR128	0.00138747	0.000720374	0.00096568	1.3255e-06
1553297_a_at	CSF3R	4.05532e-05	2.25105e-05	7.81941e-05	5.71656e-09
1553298_at	C17ORF77	0.00164126	0.00117424	0.000919931	2.25114e-06
1553300_a_at	DGKH	0.00069026	0.0100856	0.00244812	7.21434e-06
1553301_a_at	TMEM182	0.000194833	0.00111875	0.000379236	4.34241e-07
1553303_at	C16ORF46	0.0502103	0.000929331	0.00376025	2.89295e-05
1553304_at	LSM14B	0.000659474	0.0021133	0.00315529	3.35919e-06
1553306_at	CASP8	0.00200609	0.00250709	0.00151954	4.87879e-06
1553311_at	C20ORF197	0.00627615	0.000265	0.000960361	2.71041e-06
1553313_s_at	SLC5A3	0.00330217	0.00478831	0.0419651	3.9231e-05
1553314_a_at	KIF19	0.000543803	0.00356572	0.00208893	4.66997e-06
1553316_at	GPR82	0.00234421	0.000321481	0.00169879	3.82549e-06
1553317_s_at	GPR82	0.000950266	0.000904935	0.00600645	4.70235e-06
1553318_at	RIBC1	0.0003674	0.000553629	0.000510821	3.0554e-07
1553319_at	OXGR1	0.00136881	0.00195767	0.00068068	2.15568e-06
1553321_a_at	SULT1C4	0.00165327	0.00122567	0.000621631	2.91066e-06
1553322_s_at	TEAD1	0.000465661	0.00134323	0.000483822	7.16118e-07
1553323_a_at	CATSPER2P1	0.000760378	0.000408807	0.000341383	3.19216e-07
1553323_a_at	CATSPER2	0.000760378	0.000408807	0.000341383	3.19216e-07
1553325_at	POU5F2	0.00628381	0.0012934	0.000761307	3.9307e-06
1553326_at	RXFP2	0.000322383	0.00120925	0.000778648	6.0605e-07
1553327_a_at	BEND7	0.0766103	0.00411149	0.00261353	7.19851e-05
1553328_a_at	SLC18A2	1.06404e-05	3.99254e-05	0.000392141	7.08645e-09
1553329_at	C7ORF45	0.000848636	0.0017186	0.00088631	1.74913e-06
1553330_at	C7ORF45	0.000878454	0.000843642	0.000625793	8.44752e-07
1553333_at	MAB21L3	0.00283103	0.000600769	0.00384174	4.67803e-06
1553336_a_at	MIER3	0.00755338	0.000742261	0.00399742	9.08766e-06
1553338_at	C1ORF55	0.00410585	0.00334898	0.00206525	1.42435e-05
1553340_s_at	AMAC1	0.000570323	0.00198933	0.000651207	1.02531e-06
1553340_s_at	POLR2A	0.000570323	0.00198933	0.000651207	1.02531e-06
1553340_s_at	AMAC1L2	0.000570323	0.00198933	0.000651207	1.02531e-06
1553340_s_at	MTMR9	0.000570323	0.00198933	0.000651207	1.02531e-06
1553340_s_at	AMAC1L3	0.000570321	0.00198933	0.000651207	1.02531e-06
1553341_at	UROC1	0.000737111	0.000256757	0.00116576	4.71144e-07
1553344_at	PCDH15	0.00174418	0.000751427	0.000644748	1.48136e-06
1553346_a_at	TNRC6A	9.41949e-05	9.10281e-05	0.000619053	7.07076e-08
1553347_s_at	KCNA6	0.00112902	0.000240514	0.00165199	1.58454e-06
1553348_a_at	NFX1	0.00110386	0.00125397	0.00112943	1.83666e-06
1553349_at	ARID2	1.20349e-05	1.10075e-05	1.24156e-05	3.32496e-10
1553350_at	FAM123C	0.00049248	0.00280602	0.00156314	2.4381e-06
1553351_at	OTUD7A	0.00469915	0.000302149	0.0269003	9.7109e-06
1553352_x_at	ERVWE1	0.0253209	0.000597593	0.00827776	2.39185e-05
1553359_at	FBXL18	0.00027001	0.00954256	0.0147545	9.8203e-06
1553361_x_at	FBXL18	0.000836051	0.00234216	0.00386409	5.53706e-06
1553362_at	DNAH6	0.000343476	0.000267244	0.000286249	1.0836e-07
1553363_at	C6ORF195	0.000695354	0.00111236	0.00108255	1.06921e-06
1553364_at	PNPLA1	0.000696176	0.00168173	0.00102715	1.59897e-06
1553365_at	DEPDC4	0.00539695	0.00855916	0.000419115	1.2455e-05
1553366_s_at	ANKRD39	0.00175492	0.000361319	0.00107013	9.78097e-07
1553366_s_at	ANKRD23	0.00175492	0.000361319	0.00107012	9.78096e-07
1553367_a_at	COX6B2	0.00284723	0.00123075	0.00205803	5.13498e-06
1553369_at	FAM129C	0.000522391	0.000381601	0.000443819	2.67425e-07
1553371_at	EPHA10	0.0112743	0.000102206	0.00215569	5.84761e-06
1553373_at	WDR64	0.0010055	0.0127486	0.00165621	3.45696e-06
1553375_at	BTBD9	0.000329509	0.000750381	0.000531614	3.41562e-07
1553376_a_at	AXDND1	0.00151174	0.000636295	0.000393636	7.58988e-07
1553378_a_at	C17ORF66	0.0125929	0.00171557	0.0030104	1.61239e-05
1553380_at	PARP15	0.00191429	0.00182467	0.00874069	1.51326e-05
1553383_at	ARHGAP42	0.000546908	0.020131	0.00130165	6.51801e-06
1553387_at	ATM	0.000149914	0.000209177	0.000720377	2.65517e-07
1553389_at	NPHP3	0.000492996	0.000362389	6.31233e-05	8.3417e-08
1553390_at	ATG9B	0.0025197	0.000503557	0.00173773	2.3457e-06
1553391_at	CXORF58	0.000992681	0.0043926	0.0262328	5.39918e-05
1553392_at	EFCAB3	0.000424053	0.0212673	0.390322	0.000120989
1553394_a_at	TFAP2B	0.00106734	0.00271408	0.000793851	2.34441e-06
1553395_a_at	CD200R1	0.0118397	0.00133526	0.000170944	5.68593e-06
1553396_a_at	CCDC13	0.00221475	0.00166633	0.00156607	4.3667e-06
1553397_at	CCDC13	0.000207367	0.000248383	0.000173249	7.67217e-08
1553399_a_at	C17ORF69	0.00049413	0.000844532	0.00131648	6.14393e-07
1553400_a_at	C17ORF69	2.33082e-05	2.07358e-05	5.61894e-05	3.83872e-09
1553401_at	MRGPRX1	0.000918027	0.000661723	0.000374659	5.60336e-07
1553402_a_at	HFE	0.00297258	0.00152521	0.00134574	4.16783e-06
1553403_at	RLN3	0.00147854	0.0158152	0.000787878	5.75093e-06
1553405_a_at	CSMD1	0.000726978	0.000908096	0.000445092	5.89785e-07
1553407_at	MACF1	0.00108193	0.00124356	0.00810786	2.24772e-06
1553409_at	ADAMTS20	0.000631354	0.00697196	0.00062494	2.54859e-06
1553410_a_at	ABCC12	0.00303465	0.0234829	0.00214142	5.498e-05
1553411_s_at	SALL3	0.00445417	0.00130699	0.000507139	2.41878e-06
1553412_at	AGBL4	0.000346055	0.000425971	0.000431	2.2012e-07
1553415_at	SLC17A8	0.000829532	0.000482629	0.00111116	7.80354e-07
1553417_at	C11ORF44	7.71047e-05	5.94773e-05	5.48732e-05	6.79695e-09
1553418_a_at	CNTNAP5	0.00119836	0.00102508	0.000631486	1.13761e-06
1553422_s_at	RBFOX1	0.000749413	0.0738778	0.00481745	5.46418e-05
1553423_a_at	SLFN13	0.00688926	0.00593221	0.0482395	0.000147091
1553424_at	C12ORF40	0.000520384	0.00112647	0.000688412	8.29363e-07
1553425_at	WDR65	0.00083859	0.00182995	0.00190169	2.82029e-06
1553427_at	ADAMTS15	0.000359181	0.00102367	0.00136767	7.71217e-07
1553428_at	LY86-AS1	0.00223228	0.000995493	0.000404839	1.21884e-06
1553430_a_at	EDARADD	0.00159165	0.000732734	0.000890167	1.34558e-06
1553432_s_at	OTOA	0.000715606	0.00619767	0.00501487	1.07473e-05
1553433_at	C9ORF93	0.000816801	0.000955631	0.00131577	1.56606e-06
1553436_at	MUC19	0.000548377	0.000492171	0.000484309	3.59482e-07
1553437_at	KLHDC7A	0.00185969	0.00474581	0.000409419	3.15576e-06
1553438_at	C11ORF72	0.00046917	0.000416755	0.000418409	2.57482e-07
1553440_at	C18ORF16	0.00114983	0.00110879	0.00147247	8.84642e-07
1553441_at	CNTNAP4	0.00121434	0.00025325	0.00100078	6.28308e-07
1553442_a_at	CNTNAP4	0.00701042	0.00231037	0.000734848	6.38351e-06
1553444_a_at	C1ORF127	0.000203323	0.000200283	0.000329989	7.38032e-08
1553446_at	C6ORF183	0.000639289	0.000250168	0.000290044	2.70738e-07
1553449_at	C16ORF81	0.0120468	0.00157012	0.00526027	2.34901e-05
1553450_s_at	C16ORF81	7.26052e-05	0.000174081	0.00449591	2.06244e-07
1553451_at	CCDC79	0.00169316	0.00143697	0.00124261	2.79823e-06
1553452_at	MYO1H	0.000876706	0.00309937	0.000623927	2.63545e-06
1553453_at	ASB14	0.27503	0.00289929	0.0104372	0.000310396
1553454_at	RPTN	0.00078683	0.00185696	0.00115521	1.91659e-06
1553457_at	NCRNA00269	0.00217478	0.000336529	0.000848845	8.62721e-07
1553458_at	C10ORF72	0.000451698	0.000685684	0.000406562	3.76964e-07
1553459_at	CCDC150	0.000882565	0.00123965	0.00195321	1.87325e-06
1553460_at	C2ORF61	0.00110563	0.000276051	0.000857154	5.50121e-07
1553461_at	FAM9B	0.00108194	0.000543659	0.000302226	5.21882e-07
1553465_a_at	CES5A	0.000100741	0.00134225	0.000361857	1.62367e-07
1553466_at	CXORF59	0.00147601	0.00716596	0.00297884	1.62343e-05
1553468_at	HYDIN	0.000949683	0.000565039	0.000395648	4.67228e-07
1553470_at	DNAH17	0.00275	0.00314216	0.00870372	3.24306e-05
1553471_at	AMAC1	8.07283e-05	0.000839579	7.92343e-05	6.56631e-08
1553474_at	POTED	0.000436211	0.00060954	0.000507401	3.57192e-07
1553474_at	POTEB	0.000436211	0.00060954	0.000507401	3.57192e-07
1553474_at	POTEC	0.000436211	0.00060954	0.000507401	3.57192e-07
1553478_at	NCRNA00288	0.000754796	0.000468672	0.000707274	7.86905e-07
1553479_at	TMEM145	0.000699883	0.00165868	0.000604576	1.18827e-06
1553482_at	C15ORF32	0.000841899	0.000461843	0.0027559	1.43402e-06
1553483_at	TSGA10IP	4.64041e-05	5.42953e-05	3.9465e-05	9.8423e-09
1553484_at	C12ORF67	0.000339122	0.000311752	0.000172301	9.06994e-08
1553485_at	CCDC140	0.000719158	0.00127357	0.0016509	1.71818e-06
1553486_a_at	C17ORF78	0.00187918	0.00146428	0.00075455	2.29952e-06
1553488_at	TEKT5	0.000621604	0.000278899	0.000818328	4.37264e-07
1553489_a_at	TEKT5	0.00261949	0.00333087	0.00299131	1.67037e-05
1553491_at	KSR2	0.000187958	0.000360647	0.000402756	1.01969e-07
1553492_a_at	PAX1	0.000364082	0.00457002	0.00133125	1.7958e-06
1553493_a_at	TDH	0.00230198	0.00730212	0.000192364	3.39508e-06
1553494_at	TDH	0.000971197	0.0030172	0.00148376	3.5265e-06
1553497_at	C12ORF37	0.000801841	0.000761899	0.000768823	8.28808e-07
1553499_s_at	SERPINA9	0.000416336	0.0040374	0.00123146	1.84574e-06
1553500_at	FBXL21	0.000722275	0.000780233	0.000491217	7.08731e-07
1553502_a_at	PALM2	0.0126279	0.000808326	0.00304111	1.71756e-05
1553502_a_at	PALM2-AKAP2	0.0126279	0.000808326	0.00304111	1.71756e-05
1553504_at	MRGPRX4	0.00124125	0.00179009	0.000469655	1.78101e-06
1553505_at	A2ML1	0.000640208	0.00563019	0.00779519	1.55288e-05
1553506_at	CPO	0.0315872	0.010909	0.000527375	3.62167e-05
1553507_a_at	GPR6	0.00477135	0.00689756	0.0347623	0.000168582
1553508_at	MDS2	0.000327607	2.50482e-05	0.000533557	4.88757e-08
1553510_s_at	RQCD1	3.06179e-05	0.000742455	0.000149971	2.84047e-08
1553511_at	GJD3	0.00113275	0.00125858	0.00052617	1.08693e-06
1553512_at	HOXC12	0.000482659	0.000715435	0.000816059	5.87302e-07
1553513_at	VNN3	0.000664248	0.0210321	0.000627919	1.06009e-05
1553514_a_at	VNN3	0.000320133	0.000363257	0.000309664	1.4886e-07
1553515_at	MYEOV2	0.00115859	0.00178092	0.00290256	3.87888e-06
1553517_at	FERD3L	0.000483281	0.000644368	0.000334246	2.86524e-07
1553518_at	DEFT1P2	0.000171413	0.000199705	0.000411949	1.16208e-07
1553518_at	DEFT1P	0.000171413	0.000199705	0.000411949	1.16208e-07
1553519_at	C21ORF94	0.000874735	0.00173998	0.00107813	1.93473e-06
1553521_at	DEFB104B	0.00071789	0.0213482	0.0448882	8.79824e-05
1553521_at	DEFB104A	0.00071789	0.0213482	0.0448882	8.79824e-05
1553523_at	NLRP14	0.00165234	0.0011657	0.000725026	1.1045e-06
1553524_at	DGKB	0.00147035	0.00311562	0.000943989	3.93488e-06
1553525_at	NLRP13	0.00104467	0.000616471	0.0132453	4.62447e-06
1553526_at	NLRP8	0.00434177	0.00166195	0.00236469	9.0425e-06
1553527_at	NLRP9	0.00141127	0.00124496	0.00229863	3.53785e-06
1553528_a_at	TAF5	0.000521315	0.00078184	0.000918185	8.8604e-07
1553529_at	TAS1R2	0.000542921	0.00265541	0.000985769	1.61589e-06
1553530_a_at	ITGB1	0.000386722	0.000169347	0.000199218	1.4729e-07
1553532_a_at	ZNF341	7.16572e-05	0.000178211	0.000129756	2.10188e-08
1553533_at	JPH1	0.00118334	0.00048204	0.00090354	8.72856e-07
1553534_at	NLRP10	0.000618788	0.00757365	0.000673569	2.17069e-06
1553535_a_at	RANGAP1	0.00162401	0.00152339	0.00195722	4.52909e-06
1553537_at	KRT73	0.000603635	0.00113116	0.00117558	1.16696e-06
1553538_s_at	MT-CO1	0.000123393	0.000139361	0.000163642	7.58615e-08
1553539_at	KRT74	0.0060983	0.00148005	0.00132497	4.95401e-06
1553540_a_at	SLC29A2	0.000911341	0.000414006	0.000991921	7.27569e-07
1553541_at	LMX1A	0.000496222	0.00129856	0.00044933	9.73218e-07
1553542_at	CCDC125	0.000219314	0.0086962	0.000112496	1.2839e-06
1553544_at	GPR101	0.00272196	0.000984392	0.000753378	1.94798e-06
1553545_at	ILDR1	0.00583567	0.00181277	0.329484	0.000146048
1553549_at	VN1R2	0.000394523	0.00256514	0.189728	1.7725e-05
1553550_at	VN1R5	0.000747094	0.00103302	0.000875461	1.00484e-06
1553551_s_at	MT-ND1	0.000538879	0.000403989	0.000557318	3.25054e-07
1553551_s_at	MT-ND2	0.000538879	0.000403989	0.000557317	3.25054e-07
1553552_at	TAAR8	0.000755197	0.000665361	0.000724309	6.94563e-07
1553553_at	TAS2R39	0.000933998	0.000584987	0.000529857	5.83403e-07
1553555_at	TAS2R38	0.00100738	0.00196346	0.000853963	2.0615e-06
1553556_at	TAS2R40	0.000406241	0.00268336	0.00156208	1.67935e-06
1553558_at	TAS2R41	0.00141613	0.00196661	0.00126093	3.05746e-06
1553559_at	TMEM171	0.000442151	0.000381071	0.00115391	4.18714e-07
1553560_at	VN1R6P	0.000111025	0.00117052	0.000194968	1.77134e-07
1553560_at	VN1R4	0.000111025	0.00117052	0.000194968	1.77134e-07
1553561_at	TAS2R50	0.000721227	0.00109735	0.00160904	1.29486e-06
1553562_at	CD8BP	0.00286576	0.000447975	0.00111895	1.5441e-06
1553564_at	MACROD2	0.0127012	0.000650719	0.00199431	5.99326e-06
1553565_s_at	DDAH1	0.0219319	0.000719764	0.000936052	5.20389e-06
1553566_at	C12ORF53	0.0045501	0.000360177	0.000259321	1.98781e-06
1553567_s_at	MT-ATP6	0.000297644	0.000278079	0.000381774	1.32233e-07
1553567_s_at	MT-CO2	0.000297644	0.000278079	0.000381774	1.32233e-07
1553568_a_at	HIST1H1T	0.00102322	0.001517	0.001285	2.18839e-06
1553569_at	MT-CO2	0.000242004	0.000244701	0.000219077	7.61073e-08
1553569_at	MT-CO1	0.000242004	0.000244701	0.000219077	7.61073e-08
1553570_x_at	MT-CO2	0.000233878	0.000242197	0.000213459	7.33009e-08
1553570_x_at	MT-CO1	0.000233878	0.000242197	0.000213459	7.33009e-08
1553572_a_at	CYGB	0.000445206	0.000365616	0.000773861	3.47149e-07
1553573_s_at	EFNA2	0.000795758	0.00583478	0.00170474	4.9379e-06
1553574_at	IFNE	0.00120801	0.000587716	0.0013219	1.70866e-06
1553575_at	MT-ND6	0.00226702	0.00334533	0.00320278	9.39924e-06
1553579_a_at	SPAG11A	0.000535993	0.000697128	0.00108185	7.32054e-07
1553579_a_at	SPAG11B	0.000535993	0.000697128	0.00108185	7.32054e-07
1553581_s_at	SREK1IP1	7.78424e-05	2.96235e-05	3.72004e-05	1.32429e-08
1553582_a_at	SPAG11B	0.000677897	0.000454775	0.0023805	9.69659e-07
1553582_a_at	SPAG11A	0.000677897	0.000454775	0.0023805	9.69659e-07
1553583_a_at	THRSP	0.00184292	0.00125502	0.00123223	2.56244e-06
1553584_at	CXORF36	0.000956086	0.00130987	0.00517199	3.61782e-06
1553585_a_at	MAGEA5	0.000779834	0.000914199	0.000659461	8.43886e-07
1553587_a_at	POLE4	0.000110153	1.16735e-05	0.000200707	7.66398e-09
1553588_at	MT-CO3	0.00011893	0.000107829	0.000114198	1.76158e-08
1553588_at	MT-ND4L	0.00011893	0.000107829	0.000114198	1.76158e-08
1553588_at	MT-ND3	0.00011893	0.000107829	0.000114198	1.76158e-08
1553589_a_at	PDZK1IP1	0.00381964	0.000952404	0.00108419	3.00721e-06
1553590_at	FAM27E1	0.000948589	0.000832148	0.000420149	6.77715e-07
1553590_at	FAM27E2	0.000948589	0.000832148	0.000420149	6.77715e-07
1553593_a_at	TAL2	0.000826778	0.00168457	0.000926194	1.41937e-06
1553594_a_at	INSL3	0.000885466	0.000703962	0.00130111	1.13403e-06
1553599_a_at	SYCP3	0.000259771	0.00362001	0.000377841	5.98196e-07
1553600_at	TMIE	0.000441096	0.00937856	0.00776584	1.1312e-05
1553601_a_at	TMIE	0.000802388	3.17182e-05	5.34361e-05	3.54714e-08
1553602_at	MUCL1	0.00920587	0.00415915	0.000561832	6.47894e-06
1553603_s_at	ATL2	0.00259113	0.0215211	0.00610122	5.73577e-05
1553604_at	ABCA13	0.00342366	0.000359925	0.000886913	1.6568e-06
1553605_a_at	ABCA13	0.00116212	0.000465391	0.00029059	3.69963e-07
1553607_at	NCRNA00189	0.00164776	0.00496794	0.00051889	2.72344e-06
1553608_a_at	NCRNA00189	0.000339648	0.00123484	0.000682815	6.64406e-07
1553611_s_at	KLHL35	0.000356366	0.0184466	0.007306	1.33759e-05
1553612_at	ZNF354B	0.00013702	0.0014488	0.000279161	3.5863e-07
1553613_s_at	FOXC1	0.000353514	0.00109972	0.00055672	9.44644e-07
1553618_at	TRIM43	0.00175859	0.000672217	0.000610595	1.08482e-06
1553618_at	TRIM43B	0.00175859	0.000672217	0.000610595	1.08482e-06
1553619_a_at	TRIM43	0.0038446	0.00114562	0.00135789	7.6246e-06
1553619_a_at	TRIM43B	0.00384273	0.00163183	0.00135723	7.62089e-06
1553620_at	TRIM42	0.000607894	0.00146231	0.00109951	1.29632e-06
1553622_a_at	FSIP1	0.00135706	0.000318545	0.00261055	1.34402e-06
1553625_at	FAM98B	0.00126746	0.00114328	0.00103862	1.79413e-06
1553626_a_at	ITGB3	0.00115755	0.000916339	0.0013142	1.72028e-06
1553626_a_at	C17ORF57	0.00115755	0.000916339	0.0013142	1.72028e-06
1553627_s_at	ITGB3	0.00100231	0.000364265	0.00122414	7.15439e-07
1553627_s_at	C17ORF57	0.00100231	0.000364265	0.00122414	7.15439e-07
1553629_a_at	FAM71B	0.000800609	0.000955569	0.000971003	1.09988e-06
1553630_at	C10ORF107	0.00102291	0.0011138	0.000925906	1.4003e-06
1553633_s_at	NHEDC1	5.5272e-05	0.000604833	0.000176347	7.28293e-08
1553635_s_at	TCTEX1D1	0.000526956	0.00110482	0.00122175	1.03007e-06
1553636_at	TMCO5A	0.00242742	0.00354726	0.00215986	1.14833e-05
1553637_s_at	TMCO5A	0.000405953	0.0216664	0.0199186	3.36864e-05
1553639_a_at	PPARGC1B	0.00241059	0.00019681	0.00109833	7.85113e-07
1553640_at	XKR6	0.000385998	0.000491702	0.000422415	2.52573e-07
1553641_a_at	TSGA13	0.00126127	0.00204118	0.002437	4.13932e-06
1553642_at	C9ORF163	0.000400935	0.00338966	0.000510684	1.39042e-06
1553644_at	C14ORF49	0.00119107	0.00376761	0.0136797	3.50548e-05
1553645_at	CCDC141	0.00010748	0.000113115	1.18153e-05	6.61764e-09
1553646_at	HDX	0.000674713	0.000580589	0.00043577	3.82176e-07
1553647_at	CDYL2	0.000738287	0.000718116	0.000289497	4.03641e-07
1553651_at	C18ORF54	0.000903786	0.000461944	0.00176744	9.9257e-07
1553652_a_at	C18ORF54	0.00040311	0.075376	0.00810351	6.20524e-05
1553654_at	SYT14	0.0120381	0.000560951	0.00155532	4.38366e-06
1553655_at	CDC20B	0.0217685	0.160756	0.00067526	0.000194519
1553656_at	TECTB	0.000546506	0.000436366	0.00142086	6.72888e-07
1553657_at	VWA3A	0.000929207	0.000739258	0.000426622	6.26626e-07
1553660_at	HUS1B	0.00213834	0.000929961	0.000312554	1.67783e-06
1553661_a_at	HUS1B	7.39278e-06	8.38123e-06	1.55738e-05	2.37703e-10
1553663_a_at	NPB	0.000420065	0.000143204	0.000113185	4.37277e-08
1553666_at	CCDC34	0.00384342	0.000307794	0.00384136	2.88047e-06
1553668_at	LRCH3	0.000648538	0.000324157	0.000361351	2.4383e-07
1553670_at	INTS4	0.0168436	0.00106421	0.00110388	7.91202e-06
1553672_at	ENAH	0.000743203	0.00052772	0.000454238	4.28466e-07
1553673_at	STK35	0.000319798	6.67063e-05	0.000189186	1.02191e-07
1553674_at	LRRIQ3	0.00161131	0.000374231	0.000458733	5.9823e-07
1553675_at	KLC4	0.000484972	8.8624e-05	0.000133991	6.54168e-08
1553677_a_at	TIPRL	0.000187724	0.000143643	9.60101e-05	9.12318e-08
1553678_a_at	ITGB1	0.000573367	0.000182866	7.34831e-05	6.63946e-08
1553679_s_at	VKORC1L1	0.000260815	0.000122003	0.000114478	5.9615e-08
1553681_a_at	PRF1	0.00437087	0.000580535	0.00355926	5.83091e-06
1553682_at	FBXL14	7.36937e-05	0.000255623	8.9122e-05	2.37924e-08
1553683_s_at	FBXL14	0.000147999	0.00108151	0.00899522	2.25776e-06
1553684_at	PPIL6	0.000921422	0.00130934	0.000800896	1.31429e-06
1553685_s_at	SP1	0.00051071	0.00105191	0.00111701	9.9764e-07
1553686_at	C18ORF25	0.00131457	0.000865029	0.00229484	2.77867e-06
1553688_at	METTL6	0.000981701	0.00083791	0.000564272	9.35666e-07
1553689_s_at	METTL6	3.57419e-05	0.000137335	2.62431e-05	5.70368e-09
1553690_at	SGOL1	6.6667e-05	3.14785e-05	4.94103e-05	4.85041e-09
1553691_at	B3GALNT2	0.000247497	0.000472655	0.00049057	2.07984e-07
1553693_s_at	CBR4	0.000813406	0.000904979	0.000149671	4.47593e-07
1553694_a_at	PIK3C2A	0.00918598	0.00143395	0.00543917	2.3293e-05
1553695_a_at	NLRX1	0.000880813	0.00142484	0.000750604	1.33071e-06
1553696_s_at	ZNF569	0.0020062	0.00774948	0.00195369	1.57987e-05
1553697_at	C1ORF96	0.00116134	0.00114137	0.000410093	6.38869e-07
1553698_a_at	C1ORF96	0.00105128	0.106061	0.00548786	4.93539e-05
1553701_a_at	DUSP18	0.000806284	0.0155784	0.00185288	9.09708e-06
1553702_at	ZNF697	0.00051166	0.00978989	0.000623401	1.71272e-06
1553703_at	ZNF791	3.73891e-05	2.84823e-05	1.71811e-05	1.16284e-09
1553704_x_at	ZNF791	6.77535e-05	5.89259e-05	2.01992e-05	3.24188e-09
1553705_a_at	CHRM3	0.000227803	0.000193561	0.000237316	1.2044e-07
1553706_at	HTRA4	0.000565695	0.000785312	0.000552203	6.07393e-07
1553709_a_at	PRPF38A	3.7677e-07	8.23349e-07	2.7674e-07	4.49044e-13
1553710_at	C4ORF39	0.00109238	0.000972095	0.00158132	1.84716e-06
1553711_a_at	C4ORF39	0.00208976	0.000579728	0.000690812	1.10967e-06
1553713_a_at	RHEBL1	0.000344364	0.00075283	0.996938	0.000341681
1553715_s_at	FAM195A	8.21921e-06	1.53086e-05	6.78494e-05	1.16937e-09
1553717_at	KCTD7	0.00104454	6.99232e-05	0.000141814	9.06097e-08
1553718_at	ZNF548	0.00176713	0.00186816	0.00296498	6.61755e-06
1553719_s_at	ZNF548	0.000255921	0.000497489	6.95878e-05	9.00291e-08
1553720_a_at	FAM123A	0.000505264	0.00156371	0.00284721	2.25221e-06
1553721_at	RNF152	0.00073851	0.0142679	0.000921084	1.00873e-05
1553722_s_at	RNF152	0.00137509	0.00103212	0.0312159	3.30181e-06
1553723_at	GPR97	0.000430115	0.000628759	0.000308541	2.61704e-07
1553725_s_at	ZNF644	0.000815849	0.00121345	0.000784648	9.8017e-07
1553726_s_at	C6ORF170	0.0350792	0.000879009	0.00115592	2.87698e-05
1553727_at	B4GALNT3	0.00212545	0.00892531	0.000221661	3.47142e-06
1553728_at	LRRC43	0.000400351	0.00037921	0.000423699	2.15389e-07
1553729_s_at	LRRC43	0.000191351	0.000343915	0.000264193	1.57069e-07
1553729_s_at	B3GNT4	0.000191351	0.000343915	0.000264193	1.57069e-07
1553730_x_at	LRRC43	0.000462033	0.000837761	0.000996955	6.79737e-07
1553732_s_at	CCDC123	0.0029983	0.00200688	0.00299591	8.66433e-06
1553734_at	AK7	0.00511285	0.0015822	0.00570675	2.53594e-05
1553740_a_at	IRAK2	0.00107207	0.00532688	0.000507206	4.062e-06
1553741_at	C1ORF211	0.00371305	0.00158863	0.00151482	5.15985e-06
1553743_at	FAM119A	0.00168476	0.00144485	0.00111489	2.6951e-06
1553746_a_at	OTOGL	0.000658513	0.000701252	0.00107611	8.33741e-07
1553750_a_at	FAM76B	9.06492e-05	0.000111901	5.87303e-05	1.72136e-08
1553752_at	C20ORF165	0.0017199	0.00109332	0.000896205	1.79282e-06
1553755_at	NXNL1	0.000582198	0.000330072	0.000850289	4.37374e-07
1553756_at	C9ORF70	0.000709217	0.000755013	0.000516603	5.82762e-07
1553759_at	MCM9	0.000379155	0.000810711	0.000377021	6.53726e-07
1553761_at	PRR14L	0.000362271	0.00217374	0.00040491	5.27324e-07
1553764_a_at	JUB	0.000641941	6.34545e-05	0.000115046	8.86275e-08
1553765_a_at	KLHL32	0.00250503	0.00201361	0.1774	6.12552e-05
1553768_a_at	DCBLD1	0.000825978	0.000478802	0.000617738	6.33506e-07
1553769_at	SLAMF9	0.000571106	0.000415564	0.000462362	3.19449e-07
1553770_a_at	SLAMF9	0.0224471	0.00112252	0.000148364	4.11678e-06
1553772_at	GK5	0.00122392	0.00408744	0.00049442	2.13929e-06
1553776_at	UBE2U	0.000377507	0.00106081	0.0039498	2.13873e-06
1553778_at	WBSCR27	0.000476432	0.00147527	0.000493565	6.03854e-07
1553781_at	ZC3HAV1L	0.00200127	0.00533278	0.0103443	3.23451e-05
1553785_at	RASGEF1B	0.000726042	0.000563087	0.000507718	3.61775e-07
1553787_at	C11ORF45	0.266379	0.00130167	0.00197713	0.000175455
1553789_a_at	C21ORF58	0.00370674	0.00286443	0.00209706	1.17839e-05
1553792_at	KIAA1109	0.00129485	0.000504966	0.00112016	9.4723e-07
1553793_a_at	KIAA1109	0.000567033	6.46204e-05	0.000128229	6.50741e-08
1553794_at	STOML3	0.000282356	0.000230246	0.000510909	1.45391e-07
1553798_a_at	FBXL13	0.00066111	0.000885674	0.00165457	1.48833e-06
1553799_at	C15ORF33	0.000430752	0.00100884	0.000401801	4.14347e-07
1553801_a_at	C14ORF126	0.000920392	0.000548569	0.0012001	1.67119e-06
1553802_a_at	SOX3	0.00123105	0.0790879	0.0781196	0.000403714
1553803_at	C17ORF46	0.000152729	9.34986e-05	0.00011233	1.85062e-08
1553804_a_at	C17ORF46	0.00781925	0.000958942	7.14621e-05	1.5765e-06
1553805_at	C3ORF49	0.000625387	0.000415911	0.000947511	4.96863e-07
1553808_a_at	NKX2-3	0.519095	0.00163215	0.00322487	0.000134583
1553809_a_at	C9ORF71	0.00123805	0.00033998	0.00381404	1.46312e-06
1553810_a_at	KIAA1524	0.00452116	7.17229e-05	0.000149431	4.18421e-07
1553812_at	TLE6	0.000110633	0.000324538	0.00314175	4.24943e-07
1553813_s_at	TLE6	0.000619011	0.00211106	0.000944658	2.14606e-06
1553815_a_at	TCEANC	0.000485673	0.00317833	0.000668222	1.73929e-06
1553822_at	RTP1	0.00188414	0.00123505	0.000734672	2.06868e-06
1553823_a_at	RTP1	0.000437472	0.000265029	0.000732268	3.85379e-07
1553826_a_at	C16ORF11	0.000218016	0.000278691	0.000165222	6.63101e-08
1553828_at	FAM55A	0.00487993	0.000581729	0.00294602	5.26508e-06
1553829_at	C2ORF58	0.00366179	0.00237249	0.000776531	8.59479e-06
1553830_s_at	MAGEA2B	0.000633703	0.000819906	0.0064846	3.52345e-06
1553830_s_at	MAGEA2	0.000633703	0.000819906	0.0064846	3.52345e-06
1553831_at	APOBEC3D	0.000762666	0.000729795	0.000820356	7.18014e-07
1553832_at	C21ORF93	0.00011728	5.53291e-05	5.56858e-06	3.05594e-09
1553834_at	COL6A5	0.00103719	0.00434514	0.00398359	1.05502e-05
1553835_a_at	COL6A5	0.0302501	0.0249654	0.00384388	0.000255035
1553837_at	PGAM5	0.00174103	0.000804992	0.00896837	4.82649e-06
1553838_at	C4ORF45	0.00119319	0.000956469	0.000474951	8.78657e-07
1553839_at	CCDC149	0.000816152	0.000649365	0.000868209	5.44036e-07
1553840_a_at	CCDC149	0.000176434	0.000163901	0.000285123	5.32207e-08
1553842_at	BEND2	0.00054636	0.00209782	0.00242167	2.55242e-06
1553843_at	C10ORF67	0.000582496	0.00172594	0.000344102	5.81878e-07
1553844_a_at	C10ORF67	0.000860243	0.00111266	0.00423972	3.15169e-06
1553845_x_at	C10ORF67	0.000368616	0.0139567	0.00113917	2.51791e-06
1553846_at	SPERT	0.00203207	0.00732788	0.0146912	4.16979e-05
1553847_a_at	SPERT	0.00290668	0.000441921	0.00116776	1.42934e-06
1553850_at	C21ORF88	0.000846668	0.000727036	0.00146266	1.10236e-06
1553851_at	SPIC	0.00128522	0.000929415	0.00150858	1.76524e-06
1553852_at	VPS13B	0.000840952	0.00425391	0.00428637	1.28269e-05
1553856_s_at	P2RY10	2.5769e-05	7.55294e-05	0.00011835	6.87785e-09
1553857_at	IGSF22	0.000222333	4.47491e-06	1.09518e-05	2.41967e-09
1553858_at	ZBTB3	0.000738602	0.0801738	0.0131122	7.71167e-05
1553860_at	DCST1	0.000899847	0.00363051	0.000549803	2.49627e-06
1553861_at	TCP11L2	1.36631e-05	1.51947e-05	9.14828e-06	3.62495e-10
1553863_at	WDFY4	0.000165624	0.000523517	0.000247601	1.32127e-07
1553864_at	GPR26	0.000717123	0.000449237	0.000536801	4.56977e-07
1553865_a_at	GPR26	0.000291007	0.00025375	0.000139269	1.02404e-07
1553868_a_at	KIAA0825	0.000147561	0.000235886	0.000204521	4.96966e-08
1553869_at	SESN3	0.000525887	0.000515625	0.00131557	5.75367e-07
1553871_at	C19ORF34	0.000612523	0.000302002	0.0004966	4.1692e-07
1553872_at	C17ORF103	0.000655436	0.00156295	0.000227046	5.77204e-07
1553873_at	KLHL34	0.00225588	0.014328	0.000166283	3.63767e-06
1553874_a_at	ZSCAN10	0.000790122	0.00133128	0.000955088	1.3585e-06
1553875_s_at	ZSCAN10	0.000339833	0.000373876	0.000159933	1.69729e-07
1553876_at	SAMD3	4.45545e-05	0.00105068	0.0122584	5.39914e-07
1553878_at	GOT1L1	0.000498896	0.0194003	0.00115072	1.20443e-05
1553879_a_at	GOT1L1	0.0125049	0.000765388	0.00232915	1.59389e-05
1553880_at	C10ORF91	0.000194626	9.75588e-05	0.000166338	6.4588e-08
1553881_at	C7ORF64	0.00158444	0.00148422	0.0116205	1.59822e-05
1553886_at	CCDC108	0.00157803	0.000719795	0.000754819	1.07447e-06
1553887_at	C19ORF75	0.00372244	0.000152023	0.000364691	7.91032e-07
1553888_at	LDHAL6A	0.000310363	0.0006284	0.000312646	2.02602e-07
1553889_at	MRGPRX2	0.000497928	0.00267095	0.00124932	1.87307e-06
1553890_s_at	NTN5	0.00101119	0.00212257	0.00129394	1.43658e-06
1553891_at	KLF17	0.000435046	0.0152553	0.00293682	1.44785e-05
1553893_at	CCDC105	0.000493548	0.000560245	0.000381661	3.0447e-07
1553894_at	CCDC122	0.000813131	0.00110751	0.00327285	2.30423e-06
1553895_at	C11ORF42	0.015049	0.0116526	0.00136842	6.01643e-05
1553900_s_at	POM121L9P	0.0212194	0.00192387	0.00144286	1.41342e-05
1553905_at	CXORF22	0.000767737	0.00067043	0.000869171	7.44305e-07
1553906_s_at	FGD2	2.33181e-05	0.00467268	0.032822	4.11995e-06
1553907_a_at	EXD1	0.00415349	0.00182324	0.00035562	3.20286e-06
1553909_x_at	FAM178A	0.000457179	0.000554686	0.000706249	5.88885e-07
1553910_at	NBPF4	0.0042305	0.00128369	0.000514673	2.96255e-06
1553911_at	ZNF663	0.000603072	0.0373517	0.0349906	0.000109132
1553915_at	C10ORF126	0.00128794	0.000369734	0.00106028	2.02893e-06
1553917_at	PIKFYVE	1.5887e-05	1.14319e-05	1.18862e-05	3.56593e-10
1553918_at	C21ORF129	0.00346364	0.000473367	0.000251564	2.42042e-07
1553919_at	C9ORF62	0.00127918	0.00254479	0.00223062	5.9649e-06
1553920_at	C9ORF84	0.00041171	0.000607062	0.00088771	4.66391e-07
1553923_at	SLC22A24	0.00118994	0.00295129	0.00249862	6.2324e-06
1553924_at	FMO9P	0.00152359	0.0229841	0.000570742	1.39521e-05
1553927_at	C7ORF33	0.00288547	3.44475e-05	3.72551e-05	6.40811e-08
1553928_at	ELMOD2	0.000443743	0.000362821	0.000761378	3.94842e-07
1553929_at	ACER1	0.00116631	0.00190514	0.000336412	1.13723e-06
1553931_at	OSTCL	0.000715562	0.000909813	0.000614006	7.67121e-07
1553934_at	C18ORF20	0.00054881	0.000562716	0.000549195	4.1277e-07
1553938_a_at	STK32A	0.000830868	0.00066795	0.00100545	9.77226e-07
1553940_a_at	LRRC28	0.000579025	0.000869842	0.000487017	5.31565e-07
1553944_at	MIA2	0.000539602	0.0254345	0.011978	1.7378e-05
1553945_at	GPHB5	0.0191301	0.000837516	0.000360819	2.77904e-06
1553946_at	DCD	0.000906329	0.00119001	0.000355852	7.10596e-07
1553947_at	EXOSC6	7.11261e-05	0.000355746	8.01551e-05	4.79653e-08
1553952_at	ZDHHC19	0.000635007	0.000793976	0.00208079	1.19139e-06
1553954_at	ALG14	0.00064514	0.124923	0.0246678	0.000231164
1553955_at	KLRAQ1	0.00114358	0.00339755	0.000870851	3.26754e-06
1553956_at	ALS2CR4	0.00126431	0.000304073	0.000504291	6.4636e-07
1553957_at	ZNF564	0.000325069	0.000822715	0.000320491	3.48641e-07
1553959_a_at	B3GALT6	1.53612e-05	8.75983e-06	6.30033e-06	2.3946e-10
1553960_at	SNX21	0.00126436	0.00770295	0.000739476	5.99755e-06
1553961_s_at	SNX21	0.00350871	0.000939414	0.000477968	1.61546e-06
1553962_s_at	RHOB	0.000556342	0.000854005	0.00108291	6.58639e-07
1553967_at	ADAT3	0.0884616	0.00370995	0.00112395	3.72789e-05
1553968_a_at	ADAT3	0.000123778	0.000100186	0.000142314	2.38402e-08
1553970_s_at	CEL	0.00119139	0.0104733	0.00092351	8.01736e-06
1553972_a_at	CBS	0.00124832	0.000994439	0.000547534	1.58261e-06
1553973_a_at	SPINK6	0.000677397	0.00194597	0.000569125	8.78986e-07
1553974_at	C22ORF39	0.000153267	0.000297579	0.000180673	7.45402e-08
1553976_a_at	DPCD	0.000812395	0.00398782	0.00111542	7.57336e-06
1553977_a_at	CYP39A1	0.00114535	0.00175327	0.0302718	1.10397e-05
1553984_s_at	DTYMK	1.91925e-05	2.83732e-05	4.67114e-05	1.74867e-09
1553986_at	RASEF	0.00219293	0.00136709	0.0194714	1.59491e-05
1553987_at	C12ORF47	3.11649e-05	5.07286e-05	5.76601e-06	9.71064e-10
1553989_a_at	ATP6V1C2	0.00209362	0.00760728	0.0101834	3.49e-05
1553990_at	C16ORF79	0.000572931	0.000812959	0.000431786	4.54945e-07
1553991_s_at	VSIG10	0.00111286	0.00126359	0.00329679	4.2695e-06
1553992_s_at	NBR2	0.00060119	0.0022234	0.00218224	2.41793e-06
1553993_s_at	MED25	0.00254255	0.00242944	0.00230173	8.00928e-06
1553994_at	NT5E	0.0279554	0.00532275	0.000362642	2.53726e-05
1553995_a_at	NT5E	0.000375814	0.000793553	0.000593365	4.39886e-07
1553997_a_at	ASPHD1	0.00726558	0.000704575	0.000862666	3.3215e-06
1553998_at	DMRTC1	0.000489534	0.000699785	0.000563939	8.46008e-07
1553998_at	DMRTC1B	0.000489534	0.000699785	0.000563939	8.46008e-07
1554001_at	TRIM37	0.000554206	0.000595405	0.000271385	3.92998e-07
1554006_a_at	LLGL2	0.00465197	0.000404951	0.00156857	2.97966e-06
1554008_at	OSMR	0.000722288	0.000919649	0.00153119	1.32817e-06
1554012_at	RSPO2	0.000302302	0.00494043	0.00133409	2.42557e-06
1554014_at	CHD2	4.07573e-05	1.38739e-05	4.06165e-05	1.54978e-09
1554015_a_at	CHD2	0.000153755	1.75449e-05	2.04721e-05	2.15337e-09
1554016_a_at	C16ORF57	0.000367761	0.0003018	0.00062638	3.1232e-07
1554017_at	SNRNP35	0.00242022	0.000730975	0.00225969	2.50771e-06
1554018_at	GPNMB	0.000189696	0.000418233	0.0002874	1.28378e-07
1554019_s_at	CEP57L1	0.181987	0.00160618	0.00154112	0.000129541
1554021_a_at	ZNF12	0.00148046	0.00241087	0.00116848	7.86972e-06
1554022_at	CCDC13	0.000717197	0.0034426	0.000903871	2.92417e-06
1554023_s_at	CCDC13	0.000288527	0.0620375	0.0094174	4.81921e-05
1554026_a_at	MYO10	0.000152047	0.000266675	0.000480632	2.03252e-07
1554027_a_at	SLC4A4	0.00115915	0.00550553	0.0188503	1.73381e-05
1554029_a_at	TTC37	0.00118999	0.000756862	0.000228543	9.41288e-07
1554030_at	ARSB	0.00291241	0.0085765	0.00112914	1.33747e-05
1554032_at	ARSB	0.000444793	0.000890686	0.000241333	2.97282e-07
1554033_at	FRMD4A	0.000864762	7.93547e-05	0.000547782	5.10778e-07
1554034_a_at	FRMD4A	0.00112908	0.000699634	0.000616932	8.22515e-07
1554037_a_at	ZBTB24	6.71836e-06	5.67023e-06	6.46606e-06	8.53962e-11
1554038_at	LARP1B	0.000454141	0.000939803	0.000561714	5.50171e-07
1554039_at	C14ORF159	0.00153028	0.00160179	0.000287546	1.08234e-06
1554042_s_at	C20ORF141	0.000244077	0.000287163	0.000172743	7.07724e-08
1554044_a_at	MRAP	0.00127104	0.00105241	0.000421331	9.46969e-07
1554047_at	TXNDC9	0.000524572	0.000464613	0.000485766	4.40214e-07
1554049_s_at	PEX19	0.000426345	0.00467768	0.00125544	2.0253e-06
1554049_s_at	DCAF8	0.000426345	0.00467768	0.00125544	2.0253e-06
1554050_at	SMPDL3B	0.000549137	0.000746475	0.000951711	7.01393e-07
1554052_at	CNOT1	0.000907778	0.000611912	0.00107103	1.06096e-06
1554053_at	SPTLC1	0.00589704	0.00362607	0.000543863	6.4952e-06
1554059_at	SETMAR	0.000606758	0.000220189	0.00121556	5.61891e-07
1554060_s_at	SETMAR	0.000595259	0.00119395	0.000539363	6.83177e-07
1554062_at	XG	0.000808303	0.000408494	0.00071685	5.06016e-07
1554063_at	C8ORF76	5.28526e-06	3.97581e-05	2.20054e-06	1.09367e-10
1554065_at	FAM125B	0.000439386	0.000327888	0.00026513	1.50568e-07
1554067_at	C12ORF66	0.00400357	0.00610507	0.00339774	2.57676e-05
1554068_s_at	C12ORF66	0.000663405	0.00109732	0.000527537	7.27347e-07
1554069_at	EPHA8	0.000667943	0.000999357	0.000419963	6.21931e-07
1554071_at	CCDC67	0.00105515	0.000504913	0.000424369	4.97785e-07
1554072_s_at	CCDC67	0.00430441	0.00407359	0.000552488	8.0376e-06
1554074_s_at	SLFNL1	0.000350711	0.000641191	0.00320124	1.08501e-06
1554076_s_at	TMEM136	0.0037611	0.00369586	0.00451976	2.30355e-05
1554077_a_at	TMEM53	0.000638614	0.0112089	0.00212496	1.54671e-05
1554078_s_at	DNAJA3	1.69987e-05	1.21207e-05	1.11079e-05	4.17548e-10
1554079_at	GALNTL4	6.80986e-05	4.38847e-05	0.000192732	3.11513e-08
1554080_at	RQCD1	0.000218022	0.000481024	0.000210869	1.3892e-07
1554082_a_at	NOL9	0.0012552	0.0034093	0.00163802	4.77644e-06
1554084_a_at	NOL9	0.00043438	0.000355321	0.000368681	4.93771e-07
1554085_at	DDX51	0.00057081	0.000665669	0.000464501	5.02477e-07
1554086_at	TUBGCP3	0.00123676	0.000733229	0.000499358	2.63638e-06
1554089_s_at	SBDSP1	2.76586e-05	5.33067e-05	6.01185e-06	8.85288e-10
1554089_s_at	SBDS	2.76586e-05	5.33067e-05	6.01185e-06	8.85288e-10
1554091_a_at	TIRAP	0.0145967	0.00152544	0.00200131	1.27113e-05
1554093_a_at	SNAPC5	4.11184e-05	1.97093e-05	2.24408e-05	1.594e-09
1554095_at	RBM33	0.00463106	0.00377817	0.000418757	4.11493e-06
1554096_a_at	RBM33	0.000186158	0.00053793	0.000179566	2.05111e-07
1554098_at	SPIN3	0.00237434	0.00158298	0.00222928	5.26333e-06
1554099_a_at	SPIN3	0.00118349	0.000790757	0.00202888	2.07057e-06
1554101_a_at	TMTC4	0.00172964	0.0010153	0.00190345	3.1127e-06
1554102_a_at	TMTC4	0.00083761	0.000191186	0.000328451	3.17164e-07
1554105_at	TMEM185A	1.43904e-05	0.000275216	4.14196e-06	2.46572e-09
1554106_at	NBEAL1	0.00102537	0.00086193	0.000746367	1.04889e-06
1554108_at	ALS2CR8	0.000345416	0.00159209	0.000914886	1.213e-06
1554110_at	CDCP1	0.000568898	0.000207256	0.00101223	2.79309e-07
1554112_a_at	ULK2	0.000342817	0.00040111	0.000141612	2.00115e-07
1554113_a_at	SLC4A8	0.000469818	0.000778772	0.00103532	7.3967e-07
1554114_s_at	SSH2	0.000211362	0.000158373	0.000156554	7.79301e-08
1554115_at	C5ORF58	0.000829446	0.00136648	0.000510656	1.21232e-06
1554116_s_at	PARP11	0.0160491	0.00824659	0.000712765	2.5753e-05
1554117_at	CCDC60	0.00132267	0.000536324	0.00065082	7.50719e-07
1554121_at	HSD17B12	7.53259e-05	0.000255197	8.13571e-05	2.81374e-08
1554122_a_at	HSD17B12	0.00218231	0.0016948	0.00134859	3.95446e-06
1554125_a_at	NLGN4Y	0.000897246	0.000707482	0.00109086	1.0524e-06
1554126_at	MSRB3	0.00158343	0.00103576	0.000290761	5.01345e-07
1554127_s_at	MSRB3	0.000447913	0.000265002	0.000490132	2.34181e-07
1554128_at	ADIG	0.000677647	0.00104361	0.000701456	8.1422e-07
1554129_a_at	ADIG	0.000663802	0.000963706	0.000450204	5.92079e-07
1554131_at	FAM190B	0.000432808	0.00999627	0.0152059	1.51772e-05
1554132_a_at	FAM190B	0.000103519	0.00046109	0.000214909	7.77454e-08
1554133_at	RUFY2	0.000407365	0.000881608	0.000531135	4.62855e-07
1554140_at	WDR78	6.71807e-05	0.000112866	8.752e-05	1.7986e-08
1554141_s_at	WDR78	0.00276996	0.00168238	0.00060156	2.81251e-06
1554145_a_at	KLRAQ1	0.000194979	0.303201	0.00101017	6.60669e-05
1554147_s_at	C3ORF15	0.000370462	0.000489309	0.000191211	1.43795e-07
1554148_a_at	SLC33A1	0.000251075	0.00108044	0.0019946	8.37343e-07
1554149_at	CLDND1	2.28291e-05	8.57566e-05	0.000156791	1.02434e-08
1554151_at	OGDH	0.00116404	0.00105481	0.0013963	7.64234e-07
1554152_a_at	OGDH	0.00164782	0.000766136	0.000843406	1.36614e-06
1554153_a_at	PHF21A	2.42141e-05	0.00251146	0.000430745	2.02151e-07
1554154_at	GDAP2	7.61488e-05	1.67e-05	0.000216647	8.72225e-09
1554155_at	MCPH1	0.00154364	0.00189168	0.00186964	5.15168e-06
1554156_a_at	WFDC8	0.000473257	0.000697603	0.000796778	5.34488e-07
1554157_a_at	WFDC8	0.00113911	0.000926652	0.00146443	1.84119e-06
1554158_at	ZMYND11	0.000873555	0.00040761	0.000227397	3.61751e-07
1554159_a_at	ZMYND11	0.000749903	0.000705185	0.00212578	1.17937e-06
1554160_a_at	ZNF446	2.07164e-05	0.000208803	3.70851e-05	5.71949e-09
1554161_at	SLC25A27	0.00155643	0.00312061	0.000379837	2.24659e-06
1554163_at	TWIST2	0.000410401	0.000121977	0.0001273	8.49718e-08
1554165_at	FAM53B	0.000735242	0.00180323	0.000995741	1.68296e-06
1554167_a_at	GOLGA7	2.89027e-05	0.000748444	0.000214106	5.07629e-08
1554168_a_at	SH3KBP1	6.33243e-05	3.72732e-05	7.00535e-05	5.2694e-09
1554170_a_at	MBLAC1	9.47254e-05	8.17833e-05	9.8628e-05	1.6639e-08
1554171_at	ZMYM3	0.00141007	0.00144257	0.00101988	2.17146e-06
1554172_a_at	ZMYM3	0.000946857	0.00141793	0.00246562	2.73996e-06
1554173_at	CD300LB	0.0020485	0.00162287	0.000719104	2.65075e-06
1554175_at	CD300LB	0.00114981	0.000696491	0.000331903	5.60396e-07
1554176_a_at	C3ORF33	0.0227586	0.00160938	0.00126641	1.15064e-05
1554177_a_at	ATP5S	0.000437205	0.00024315	0.000252452	1.18591e-07
1554178_a_at	FAM126B	0.000320681	0.000423141	0.000156376	1.157e-07
1554179_s_at	LYNX1	0.00360593	0.00041525	0.000485481	8.48002e-07
1554181_at	SNX32	0.000393396	0.000332979	0.000436428	1.99061e-07
1554182_at	TRIM74	0.000149951	8.31025e-05	8.48473e-05	2.77384e-08
1554182_at	TRIM73	0.000149951	8.31025e-05	8.48473e-05	2.77384e-08
1554183_s_at	TRIM73	0.000238382	5.27045e-05	5.25351e-05	5.47116e-09
1554183_s_at	TRIM74	0.000238382	5.27045e-05	5.25351e-05	5.47116e-09
1554188_at	C11ORF53	0.000398744	0.000368119	0.000208305	1.34795e-07
1554190_s_at	C10ORF81	0.000776474	0.976976	0.000851503	0.000759207
1554193_s_at	MANEA	0.00376791	0.000721308	0.000707418	2.99206e-06
1554195_a_at	C5ORF46	0.00865542	0.000468028	0.000721296	1.97135e-06
1554196_at	IZUMO1	0.00111674	0.0166284	0.00120285	6.73791e-06
1554198_at	SH3YL1	0.000549945	0.000516813	0.00110206	7.29555e-07
1554199_at	PTPRO	0.000636191	0.000861123	0.000276392	4.25175e-07
1554201_at	CABP4	0.000588665	0.000177327	0.000186936	1.45066e-07
1554202_x_at	CABP4	0.000103213	6.10788e-05	5.67296e-05	1.01695e-08
1554203_at	GRIK1-AS1	0.000827265	0.000712396	0.000593782	6.84679e-07
1554205_s_at	ICA1L	0.0021094	0.00764737	0.000545948	7.50198e-06
1554206_at	TMLHE	0.000681131	0.000660449	0.000915117	7.24196e-07
1554208_at	MEI1	0.000181515	4.45671e-06	1.86484e-06	2.18043e-10
1554210_at	ZCCHC13	0.00110101	0.0003744	0.000916891	4.2234e-07
1554212_s_at	KCNS2	0.00089356	0.000505662	0.00041111	4.43737e-07
1554213_at	ARHGEF10	0.000620355	0.000564749	0.000911254	6.15628e-07
1554216_at	CCDC132	0.00109115	0.00482736	0.000385014	1.98534e-06
1554217_a_at	CCDC132	0.00338419	0.0180241	0.0178018	0.000157456
1554228_a_at	C8ORF56	0.000821429	0.000668982	0.00146356	1.07433e-06
1554229_at	C5ORF41	5.78224e-07	5.96737e-07	3.39671e-07	5.65962e-13
1554231_a_at	ZNF396	0.000174165	0.000120452	0.000221868	5.00707e-08
1554233_at	C1QTNF9	0.0615955	0.00150111	0.00285023	3.26728e-05
1554233_at	SPATA13	0.0615955	0.00150111	0.00285023	3.26728e-05
1554234_at	KATNAL2	0.191299	0.00276483	0.000896636	7.319e-05
1554235_at	CTNNA3	0.000557643	0.00041443	0.00442389	1.88992e-06
1554237_at	SDCCAG8	0.00068918	0.000210172	0.000309355	1.8627e-07
1554239_s_at	ZADH2	7.59171e-06	1.09472e-05	2.71287e-05	3.51236e-10
1554240_a_at	ITGAL	0.00251176	0.00347279	0.00113504	6.79966e-06
1554241_at	COCH	0.00106098	0.00108398	0.00186375	2.17609e-06
1554242_a_at	COCH	0.0187655	0.000584781	0.000690865	1.26347e-06
1554245_x_at	ARL17B	0.00627412	0.00329583	0.000980183	6.64823e-06
1554245_x_at	ARL17A	0.00627412	0.00329583	0.000980183	6.64823e-06
1554246_at	C1ORF210	0.000813366	0.00225111	0.00237416	3.58608e-06
1554248_at	ZNF638	7.71111e-06	2.8584e-06	6.87747e-06	5.89904e-11
1554249_a_at	ZNF638	0.000692282	0.000832306	0.000101981	3.28845e-07
1554252_a_at	LASS3	0.000531882	0.00267423	0.00133094	2.21307e-06
1554253_a_at	LASS3	0.00128165	0.000618269	0.000381908	6.0622e-07
1554256_a_at	PCNXL2	0.450257	0.00560403	0.0428261	0.00196441
1554258_a_at	DNAJC5B	0.00163885	0.00258066	0.412796	0.000339188
1554259_at	GPSM1	0.000214191	0.000664909	0.000544286	2.23664e-07
1554260_a_at	FRYL	0.000233346	0.00322354	0.000392896	1.24064e-06
1554261_at	KLHL29	0.00162374	0.00105822	0.00885648	8.45556e-06
1554262_s_at	KLHL29	0.000952859	0.000644095	0.000846571	9.51382e-07
1554264_at	CKAP2	0.00213237	0.00109387	6.15822e-05	6.7552e-07
1554268_at	MORN1	0.00110184	0.00090142	0.00102113	1.31189e-06
1554271_a_at	CENPL	0.000201237	0.000229106	0.000219334	8.98018e-08
1554272_at	ERAP2	0.00355606	0.000130788	0.000874783	9.29838e-07
1554273_a_at	ERAP2	0.000743517	0.00229002	0.00530776	5.00612e-06
1554274_a_at	SSH1	0.000541107	0.0038529	0.0219113	1.18248e-05
1554277_s_at	FANCM	0.000563015	0.000303703	0.000425336	2.28821e-07
1554279_a_at	TRMT2B	0.000616389	7.48678e-05	0.000390256	1.52714e-07
1554280_a_at	C9ORF43	0.00174419	0.0221698	0.000568385	9.52028e-06
1554283_at	CCRN4L	0.00122226	0.0163701	0.0005412	9.02043e-06
1554285_at	HAVCR2	0.00255484	0.962022	0.00576461	0.00191513
1554287_at	TRIM4	0.00525427	0.00880102	0.000337027	9.29355e-06
1554288_at	FAM160B1	0.000609797	0.000269337	0.000568489	2.34404e-07
1554290_at	HERC3	3.8572e-05	6.26394e-05	5.55016e-05	5.82052e-09
1554291_at	UHRF1BP1L	0.000115889	0.000120055	0.000138183	3.84273e-08
1554292_a_at	UHRF1BP1L	0.000157978	6.50708e-05	0.000111476	2.26982e-08
1554293_at	TTBK2	0.000311625	0.00068595	0.000463553	3.69166e-07
1554294_s_at	TTBK2	0.000808412	0.000613801	0.000651569	6.95488e-07
1554295_x_at	TTBK2	0.000103061	0.000482614	7.29774e-05	4.73471e-08
1554296_at	CYP19A1	0.000507106	0.00095772	0.000365637	4.13535e-07
1554298_a_at	WDR49	0.00102988	0.000317062	0.00315995	1.06571e-06
1554299_at	NPAS4	0.00818849	0.00382245	0.00110417	1.66486e-05
1554300_a_at	SVOPL	0.000122704	5.59348e-05	3.87344e-05	1.02132e-08
1554303_at	HNMT	0.00127251	0.00117357	0.000250156	7.3268e-07
1554306_at	ITPKB	1.37969e-06	1.76908e-06	1.21246e-06	5.00565e-12
1554308_s_at	GABRA2	0.000423946	0.00735819	0.0030242	6.09121e-06
1554309_at	EIF4G3	1.27014e-06	1.06809e-06	8.47309e-07	2.58464e-12
1554310_a_at	EIF4G3	0.000288215	0.00020569	0.000217318	1.91269e-07
1554311_a_at	SUPT6H	0.000811525	0.000333639	0.00269558	8.95098e-07
1554312_at	RNF170	0.000503349	0.000126636	0.000961234	1.92047e-07
1554314_at	C6ORF141	0.000897651	0.000917446	0.000978641	1.24095e-06
1554317_s_at	TRMT61A	0.000329309	0.000105252	0.000114415	5.40368e-08
1554319_at	RPS6KA5	0.000270944	0.0025375	0.000174449	4.8101e-07
1554321_a_at	NFS1	0.317114	0.00480729	0.00237445	0.000111744
1554322_a_at	HDAC4	6.41246e-05	5.74238e-05	4.21228e-05	6.01359e-09
1554324_s_at	DYNC2LI1	0.000407923	0.000214183	0.00030635	1.18064e-07
1554325_at	DOCK2	0.000448437	0.00274071	0.00271873	2.89443e-06
1554327_a_at	CANT1	5.94203e-05	6.15031e-05	6.21802e-05	1.09266e-08
1554328_at	STXBP4	0.00139428	0.00867028	0.0019027	1.24805e-05
1554329_x_at	STXBP4	3.27055e-05	7.97591e-05	0.000791095	5.2105e-08
1554331_a_at	LRRC18	0.000567946	0.000593531	0.000793956	5.96393e-07
1554333_at	DNAJA4	0.41666	0.00403388	0.000618568	7.57328e-05
1554334_a_at	DNAJA4	0.00198028	0.00578204	0.000654857	4.38608e-06
1554335_at	CYTH4	4.97675e-05	0.00015296	0.000258697	3.00487e-08
1554337_at	FARP2	0.000460112	0.000496559	0.000308368	2.3275e-07
1554339_a_at	COG3	0.000162834	0.000252859	9.17418e-05	3.96893e-08
1554340_a_at	C1ORF187	0.00118834	0.000456378	0.00225493	1.54763e-06
1554341_a_at	HELQ	0.00281391	0.000126543	0.000572972	6.2396e-07
1554342_s_at	HELQ	0.000145867	5.62531e-05	0.00033526	3.0825e-08
1554343_a_at	STAP1	0.00274939	0.0109608	0.921916	0.00209829
1554344_s_at	AQP12B	0.000117519	0.000104709	0.000288984	2.25076e-08
1554344_s_at	AQP12A	0.000117519	0.000104709	0.000288984	2.25076e-08
1554345_a_at	GIN1	0.000708793	0.000129775	0.000168446	1.69675e-07
1554348_s_at	CDKN2AIPNL	0.000204666	8.81662e-05	0.000426208	7.05501e-08
1554351_a_at	TIPRL	0.000794644	0.00244046	0.00186342	2.25478e-06
1554352_s_at	DENND4A	1.51288e-05	4.94282e-05	3.35928e-05	2.13539e-09
1554354_at	SIAE	0.000279813	0.00105846	0.000990275	5.8031e-07
1554355_a_at	SIAE	0.000280145	0.00412698	0.000593354	1.12084e-06
1554356_at	GINS4	0.00160912	0.000749244	0.00203535	2.48735e-06
1554360_at	FCHSD2	0.000999047	0.00168439	0.000629676	1.25883e-06
1554362_at	BTG4	0.000365309	0.000152673	0.000205215	8.13225e-08
1554365_a_at	PPP2R5C	0.000866272	0.0014285	0.0014235	2.6274e-06
1554367_at	CALHM1	4.34944e-05	5.82064e-05	4.13788e-05	7.77741e-09
1554367_at	CALHM2	4.3491e-05	5.82028e-05	5.50694e-05	4.96476e-09
1554368_at	NT5C1B	0.00021724	0.000312604	0.000534014	1.39378e-07
1554371_at	PKD1L2	0.000658692	0.00146488	0.000859374	1.33599e-06
1554375_a_at	NR1H4	0.00581185	0.00107687	0.000562505	2.76729e-06
1554377_a_at	CNTNAP4	0.0142314	0.00566827	0.0028096	6.80582e-05
1554378_a_at	PDE1C	0.000505741	0.000930723	0.000172355	2.57335e-07
1554379_a_at	TP73	0.00124816	0.000589679	0.000968939	1.08192e-06
1554380_at	NEK11	0.00105615	0.00718926	0.000677763	2.93671e-06
1554383_a_at	TRAM2	0.000527857	0.000569579	0.0012377	6.33979e-07
1554384_at	PADI2	0.000809162	0.00266911	0.00775877	6.70099e-06
1554385_a_at	PADI2	0.00622957	0.000797687	0.000763121	1.51982e-06
1554386_at	CST9	0.00221328	0.00189651	0.00058867	3.31517e-06
1554390_s_at	ACTR2	0.000358527	0.00010605	0.000255381	1.91165e-07
1554393_a_at	ADC	0.000965773	0.000816548	0.000784063	9.55295e-07
1554394_at	NELL1	0.00237374	0.0052362	0.028608	4.84274e-05
1554396_at	UEVLD	0.000791106	0.000478576	0.00433443	1.7219e-06
1554397_s_at	UEVLD	0.00239748	0.000520339	0.000741236	1.6782e-06
1554398_at	LYG2	0.00123542	0.00107759	0.000271063	4.63251e-07
1554400_at	TCTE3	0.00121026	0.00164926	0.0126415	1.68308e-05
1554401_a_at	TCTE3	0.00146682	0.0170072	0.000785539	7.35886e-06
1554405_a_at	NCRNA00161	0.000522383	0.00389065	0.000837294	1.96753e-06
1554406_a_at	CLEC7A	1.20296e-05	6.28776e-06	4.89245e-05	5.91484e-10
1554408_a_at	TK1	7.15441e-08	3.83619e-07	2.94335e-07	8.70672e-14
1554409_at	WBSCR16	5.97966e-05	2.81618e-05	1.79882e-05	2.13952e-09
1554410_a_at	WBSCR16	0.00144171	0.000967274	0.00100284	1.68198e-06
1554411_at	CTNNB1	0.000635884	0.00158122	0.00260058	2.44431e-06
1554413_s_at	RUNDC2C	0.000552467	0.00218159	0.00124721	1.63613e-06
1554413_s_at	RUNDC2B	0.000552467	0.00218159	0.00124721	1.63613e-06
1554414_a_at	OSGIN2	9.30162e-05	0.00129946	0.000208156	1.15346e-07
1554415_at	TAF5L	7.05706e-06	6.68463e-06	8.56688e-06	1.24794e-10
1554417_s_at	APH1A	0.0975428	0.00173292	0.0104887	0.000118041
1554418_s_at	SPOCK3	0.0091869	0.000631885	0.000820446	5.74539e-06
1554419_x_at	GGNBP2	0.000175152	0.00060093	0.000214136	1.46916e-07
1554420_at	ATF3	0.00140302	0.00845442	0.00233727	1.34455e-05
1554423_a_at	FBXO7	0.000157443	3.20551e-05	1.64573e-05	4.13259e-09
1554424_at	FIP1L1	0.000897372	0.05051	0.00102796	5.43105e-06
1554428_s_at	NLGN2	0.0127752	0.00566978	0.00254126	3.74064e-05
1554429_a_at	DMWD	0.00403428	0.00116799	0.00190895	5.67424e-06
1554430_at	FAM165B	0.00137333	0.000795325	0.00132477	1.60045e-06
1554432_x_at	FAM165B	6.03226e-05	0.000492711	3.96748e-05	2.58904e-08
1554433_a_at	ZNF146	0.00262956	0.00300126	0.0400102	8.38051e-05
1554436_a_at	REG4	0.00112716	0.00425595	0.00124001	5.1123e-06
1554438_at	KIAA1217	0.000590196	0.00075103	0.00097356	7.55173e-07
1554441_a_at	WAPAL	0.000454364	0.00152871	0.000363185	5.33873e-07
1554442_at	BEST1	0.000420885	0.000229056	0.000349465	1.41187e-07
1554443_s_at	BEST1	4.87748e-05	4.2235e-05	2.97594e-05	2.77981e-09
1554444_s_at	C2ORF18	0.00114137	0.000671306	0.000265512	4.16139e-07
1554445_at	ZNF85	0.00270135	0.00320762	0.0038714	1.60777e-05
1554447_at	NCRNA00183	0.00183864	0.0052219	0.00468852	1.74565e-05
1554449_at	MIER3	0.00170666	0.00176035	0.00142185	3.71429e-06
1554450_s_at	MIER3	0.000402662	0.00131803	0.000147298	3.37978e-07
1554451_s_at	DNAJC14	0.00169901	0.00102845	0.00143711	2.70863e-06
1554452_a_at	C7ORF68	0.000117375	0.000196043	0.000248418	6.73517e-08
1554453_at	HNRPLL	0.0217493	0.00446301	0.000563922	3.26639e-05
1554456_a_at	LINS	0.000454278	0.00489645	0.000187912	8.51687e-07
1554459_s_at	CFHR3	0.000783142	0.000487064	0.000614132	5.16378e-07
1554460_at	ST8SIA4	0.00384401	0.0049601	0.00351767	2.0455e-05
1554462_a_at	DNAJB9	4.65876e-05	2.00352e-05	0.000122098	3.72309e-09
1554464_a_at	CRTAP	0.00448761	0.00313575	0.0132486	2.122e-05
1554465_s_at	ZNF674	0.000119793	0.000631282	0.000204591	1.26801e-07
1554465_s_at	ZNF673	0.000119793	0.000631285	0.000204591	1.26801e-07
1554468_s_at	MRPL38	0.00144263	0.0105354	0.0110044	5.35805e-05
1554469_at	ZBTB44	2.25507e-06	2.74684e-06	2.50602e-06	1.50671e-11
1554470_s_at	ZBTB44	0.000421901	0.00433	0.000990044	1.47968e-06
1554471_a_at	ANKRD13C	0.00124333	0.0022381	0.000297602	1.49649e-06
1554472_a_at	PHF20L1	0.000288181	6.27942e-05	0.00110177	7.68142e-08
1554473_at	SRGAP1	0.00172415	0.000758096	0.0246353	1.36872e-05
1554474_a_at	MOXD1	0.00163839	0.000608482	0.000375812	6.51278e-07
1554475_a_at	C19ORF47	0.0036862	0.000350528	0.00370537	3.00913e-06
1554476_x_at	ZNF808	0.00276738	0.00111831	0.0135161	1.12588e-05
1554478_a_at	HEATR3	0.00132245	0.00887952	0.000571638	4.5623e-06
1554479_a_at	CARD8	0.00291022	0.00158493	0.00253725	6.66419e-06
1554480_a_at	ARMC10	8.83951e-06	9.417e-06	5.09807e-06	1.31811e-10
1554481_a_at	EPB41	2.15769e-05	5.61708e-05	9.97079e-06	1.74814e-09
1554482_a_at	SAR1B	0.00057883	0.00368564	0.000460131	1.35184e-06
1554483_at	TMEM37	0.000176708	0.000814722	0.000287009	1.40153e-07
1554485_s_at	TMEM37	0.00522355	0.00108833	0.0091607	2.19303e-05
1554486_a_at	C6ORF114	0.00089463	0.33008	0.00630513	0.000454444
1554487_a_at	ATF6B	0.00019719	0.000249397	0.000161794	7.56456e-08
1554488_at	CEP70	0.000230838	0.000190085	0.00127528	2.8153e-07
1554489_a_at	CEP70	0.000270692	0.00108096	0.000190075	3.65342e-07
1554491_a_at	SERPINC1	0.0206831	0.0148565	0.00115417	0.000103
1554492_at	THADA	0.00158224	0.000405728	0.00053048	7.28997e-07
1554493_s_at	THADA	0.000579089	0.00149159	0.000360032	7.47974e-07
1554496_at	RAD51L1	0.00414982	0.0016132	0.00122546	6.39699e-06
1554499_s_at	PPA2	0.00105766	0.00703502	0.00232707	8.31466e-06
1554500_a_at	RGS7	0.00582779	0.00179292	0.000373399	4.56104e-06
1554501_at	TSC22D4	0.00466734	0.0125724	0.00280192	3.73592e-05
1554503_a_at	OSCAR	0.0536439	0.00325095	0.000922369	7.40642e-05
1554504_at	NAALAD2	0.00161139	0.000313758	0.000691644	7.99171e-07
1554506_x_at	NAALAD2	0.00129389	0.000918293	0.000527264	9.46488e-07
1554507_at	NAALAD2	0.000879095	0.000457374	0.000291031	3.69286e-07
1554508_at	PIK3AP1	0.00129636	0.000911926	0.00181368	2.11759e-06
1554509_a_at	FAM188A	0.000342279	0.000320625	0.000371091	1.60803e-07
1554510_s_at	GHITM	4.17984e-05	0.000113685	5.00389e-05	8.58213e-09
1554511_at	WWC1	0.00181111	0.00214488	0.00468931	8.13895e-06
1554512_a_at	CCDC123	0.00403063	0.000834504	0.000508958	1.71897e-06
1554513_s_at	CCDC123	0.00128876	0.0106798	0.0744544	8.44071e-05
1554518_at	GSTCD	0.00130593	0.00157487	0.00066168	1.62834e-06
1554519_at	CD80	0.00177873	0.00204998	0.0104001	1.11972e-05
1554522_at	CNNM2	7.38036e-06	4.4748e-06	3.9417e-06	6.02769e-11
1554523_a_at	CNNM2	1.47914e-05	2.04727e-06	1.91658e-06	3.08366e-11
1554524_a_at	OLFM3	0.000984632	0.000471208	0.000372684	4.08502e-07
1554526_at	OLFM3	0.00068146	0.000647023	0.000149368	3.25013e-07
1554528_at	C3ORF15	0.000529626	0.00115218	0.000595839	7.27675e-07
1554530_at	VSTM2A	0.000213839	0.000131271	0.000274423	6.19465e-08
1554531_at	TTC12	0.00039837	0.00742651	0.00313606	5.5922e-06
1554533_at	C2	0.000529029	0.0099827	0.00132257	3.35748e-06
1554534_at	DPYD	0.00290346	0.00155862	0.00116848	3.8204e-06
1554536_at	DPYD	0.000288576	0.000781351	0.000502841	5.48717e-07
1554537_at	TMEM126B	0.000773304	0.00252016	0.0855755	8.26666e-05
1554538_at	RHOF	0.00174986	0.000839256	0.000455137	9.15824e-07
1554539_a_at	RHOF	0.000198354	0.000473551	0.000445962	2.32281e-07
1554540_at	DNAH14	0.00418937	0.0289305	0.000331394	3.91055e-06
1554541_a_at	GPRIN2	0.000344457	0.000455738	0.000729927	3.33438e-07
1554542_at	SLC25A48	0.000621469	0.000856375	0.00027142	4.14102e-07
1554543_at	SPAG9	0.000389395	8.71859e-05	0.00018494	5.11247e-08
1554544_a_at	MBP	9.59808e-06	3.63014e-05	2.23246e-05	7.1833e-10
1554545_at	APOBEC4	0.0149379	0.022606	0.0016343	5.71054e-05
1554547_at	FAM13C	0.000419347	0.00528251	0.00117005	3.41229e-06
1554549_a_at	WDR20	9.21247e-07	5.92828e-06	1.42141e-06	7.19222e-12
1554550_at	KIAA1430	0.000396681	0.00051823	0.000548164	3.03968e-07
1554553_s_at	YIF1B	0.000632499	0.022156	0.00612973	4.50043e-05
1554554_at	CCDC57	0.000429326	0.000811371	0.00415348	2.83594e-06
1554555_a_at	SETD6	0.000142449	0.000234266	0.000100183	5.68952e-08
1554556_a_at	ATP11B	0.000788394	0.000843321	0.000406689	5.86829e-07
1554557_at	ATP11B	0.00183848	0.0102997	0.00250118	1.73787e-05
1554558_at	DCAF5	0.000705454	0.00027678	0.000205664	1.71901e-07
1554559_at	GPR62	0.000520989	0.00145631	0.00115557	1.25335e-06
1554560_at	PGM5	0.00289578	0.0184552	0.000482431	1.90273e-05
1554566_at	KCTD17	0.00115269	0.000682073	0.000249	4.11933e-07
1554568_at	DYNLRB1	0.225334	0.0247136	0.436795	0.0181027
1554569_a_at	CELF2	5.49064e-05	0.000133345	4.70272e-05	2.34784e-08
1554571_at	APBB1IP	5.46549e-06	4.79047e-06	1.31028e-05	1.0293e-10
1554572_a_at	SUV39H2	0.000131733	6.76796e-05	0.000145899	2.48202e-08
1554574_a_at	CYB5R3	0.000862381	0.000478005	0.000326498	3.46445e-07
1554575_a_at	BPNT1	2.30377e-05	0.000148414	2.73269e-05	4.1408e-09
1554576_a_at	ETV4	0.00164575	0.00294141	0.000960276	3.99255e-06
1554577_a_at	PSMD10	0.000150902	0.000239906	0.000454	1.49958e-07
1554578_at	ZNF70	0.00399864	0.000520168	0.000482076	1.10356e-06
1554579_a_at	MYO18B	0.00296251	0.00696356	0.000927473	1.00073e-05
1554582_a_at	C12ORF72	0.000550379	0.000650648	0.000961	6.79492e-07
1554583_a_at	C12ORF72	0.00157244	0.000293238	0.00135154	1.33324e-06
1554584_at	LRRC48	0.000719452	0.000385258	0.000632095	4.07108e-07
1554586_a_at	RHOBTB2	0.00217192	0.0100925	0.00079264	1.27104e-05
1554588_a_at	TTC30B	0.000829903	0.000341243	0.000747869	4.47019e-07
1554589_at	LENG9	0.000402226	0.00402071	0.0153521	1.04072e-05
1554592_a_at	SLC1A6	0.000811983	0.000855697	0.00135485	1.26723e-06
1554593_s_at	SLC1A6	0.00320433	0.000505037	0.00104611	1.61088e-06
1554594_at	ARHGAP27	0.00022562	0.000286039	0.000150397	9.11106e-08
1554600_s_at	LMNA	0.00125904	0.00648313	0.0266855	0.00018421
1554601_at	NKAIN2	0.0232475	0.0257975	0.0017892	0.000184105
1554602_at	RBM8A	0.000104508	0.000344569	7.57727e-05	3.47255e-08
1554604_at	MBTPS2	0.0020826	0.00136702	0.000305175	1.35317e-06
1554606_at	CEP120	0.00029933	0.000274441	0.0058941	8.43734e-07
1554607_at	CNKSR2	0.00895559	0.00498631	0.00769255	5.7228e-05
1554610_at	ANKMY1	0.000383623	0.00179974	0.00213419	1.67853e-06
1554612_at	KIAA0226	0.0233316	0.000751828	0.00374034	1.42258e-05
1554613_a_at	KIAA0226	0.000536912	0.000271253	0.000709977	2.7853e-07
1554614_a_at	PTBP2	0.000192163	0.00584565	0.000621277	9.80647e-07
1554616_at	SERPINB8	0.00173974	2.77994e-05	3.97705e-05	8.88672e-08
1554618_at	AGFG2	0.000433421	0.000441833	0.000370422	2.33137e-07
1554619_at	MBLAC2	0.00150394	0.000322152	0.000448066	6.03895e-07
1554624_a_at	SIRPB1	0.00252575	0.00228569	0.00399498	1.20501e-05
1554625_at	BCL6B	0.000381986	0.000420079	0.000435335	3.01483e-07
1554627_a_at	ASCC1	0.000108993	0.000378737	0.00011314	6.78627e-08
1554628_at	ZNF57	0.000286483	0.000772672	0.000430428	8.03619e-07
1554629_at	EPHA7	0.000816501	0.00029473	0.000586924	3.78679e-07
1554631_at	ATM	0.000669409	0.00166647	0.000403636	7.33437e-07
1554633_a_at	MYT1L	0.000953486	0.000680247	0.000518196	6.47717e-07
1554634_at	PDS5B	0.00606663	0.00107321	0.00324955	9.79769e-06
1554635_a_at	NPAS3	0.000508495	0.000575087	0.00038607	3.19035e-07
1554637_a_at	CBFA2T2	0.000315709	9.13341e-05	0.00103227	1.06469e-07
1554638_at	ZFYVE16	0.000123747	6.56723e-05	0.000292905	2.43512e-08
1554640_at	PALM2	0.000902787	0.00226752	0.00893505	8.95898e-06
1554641_a_at	TET3	0.00021035	0.0540445	0.000382284	1.57359e-05
1554642_at	RNF32	0.00180682	0.000371385	0.000233487	6.03857e-07
1554643_at	RGS11	0.00079226	0.00145808	0.000917733	1.44832e-06
1554646_at	OSBPL1A	0.00829574	0.00536835	0.00246098	3.03334e-05
1554652_s_at	MAST4	0.00274122	0.00188918	0.000794532	3.8378e-06
1554655_a_at	RPRML	0.000505408	0.000759681	0.000427112	4.51828e-07
1554657_a_at	C20ORF26	0.00037099	0.000560869	0.000511097	3.01994e-07
1554660_a_at	CNST	1.60195e-05	2.00936e-05	1.95459e-05	8.08123e-10
1554661_s_at	CNST	1.90585e-06	4.04713e-06	1.89731e-05	4.52984e-11
1554662_at	C17ORF47	0.000606696	0.000803173	0.000973389	7.25501e-07
1554663_a_at	NUMA1	0.0407169	0.00394743	0.00752232	0.000194029
1554664_at	NAIF1	0.00128309	0.000678664	0.00197503	1.09417e-06
1554665_at	ZNF586	0.00223107	0.0035065	0.000788798	4.70088e-06
1554667_s_at	METTL8	1.63673e-05	0.00197763	0.00724673	8.32914e-07
1554668_a_at	FAM151A	0.0024318	0.000292185	0.00111243	6.41589e-07
1554670_at	GGA1	0.000728939	0.00147889	0.000654182	1.56045e-06
1554671_a_at	SRRM2	2.00898e-06	3.94763e-06	1.52489e-06	1.05154e-11
1554672_at	TTC26	0.000621145	0.00532595	0.000840612	2.11769e-06
1554675_a_at	SYCE1	0.00094315	0.000763496	0.000875284	9.84287e-07
1554677_s_at	CMTM4	0.00146807	0.038624	0.000515263	5.01244e-06
1554678_s_at	HNRPDL	0.000402406	0.000437961	0.000387247	2.5319e-07
1554679_a_at	LAPTM4B	3.97088e-05	0.00120311	0.000139504	1.45889e-07
1554680_s_at	KCNS2	0.00178885	0.00170747	0.000628878	2.39685e-06
1554685_a_at	KIAA1199	0.000688971	0.000565747	0.00060022	5.04359e-07
1554686_at	STAU2	0.000325225	0.00011399	0.00142145	2.32563e-07
1554689_a_at	NLGN4X	0.00071105	0.0104694	0.000800574	7.10519e-06
1554690_a_at	TACC1	0.0065252	0.00501041	0.00216226	2.42734e-05
1554691_a_at	PACSIN2	0.00291888	0.00256925	0.00168837	7.18939e-06
1554692_at	SLC23A2	7.81723e-05	0.000158812	7.66912e-05	2.09121e-08
1554696_s_at	TYMS	1.71344e-06	1.70532e-06	6.10066e-06	1.63206e-11
1554697_at	ADAMTS9	3.618e-05	3.98362e-05	0.00034077	1.43985e-08
1554699_at	L3MBTL4	0.000748251	0.000601376	0.000598052	7.67577e-07
1554700_at	CDH7	0.000401907	0.000379049	0.000409607	2.13359e-07
1554701_a_at	TBC1D16	0.000815447	0.000688624	0.000545506	6.97729e-07
1554702_at	NALCN	0.0005978	0.000965165	0.00238601	1.44468e-06
1554703_at	ARHGEF10	0.000763989	0.102953	0.0497138	0.000442842
1554704_at	ATP8B3	9.6601e-05	0.000696064	5.53002e-05	3.57683e-08
1554705_at	SCARA5	0.000661	0.000883442	0.00115146	1.15979e-06
1554706_at	OR2L13	0.00105944	0.000634435	0.00103389	9.41218e-07
1554707_at	C9ORF68	0.00414183	0.00164606	0.0385252	4.19381e-05
1554708_s_at	C9ORF68	0.0026745	0.000868722	0.0008811	2.1515e-06
1554710_at	KCNMB1	0.000181386	0.000267263	0.000147516	1.00175e-07
1554711_at	CALHM3	0.00371872	0.00109225	0.00120163	2.24138e-06
1554712_a_at	GLYATL2	0.000467586	0.000326656	0.000612905	3.71921e-07
1554714_at	RELL1	0.000514261	0.00202328	0.000527689	7.24996e-07
1554717_a_at	PDE4D	0.000565338	0.000729466	0.000296339	3.23553e-07
1554719_at	NDUFA10	2.0964e-05	3.48105e-06	1.03551e-05	1.76969e-10
1554721_a_at	TAF2	0.000497685	0.00140935	0.000628176	8.90959e-07
1554722_at	TRPM3	0.000318627	0.0112551	0.00737442	1.1166e-05
1554724_at	SLC6A11	0.000161862	0.00010458	0.000170187	4.78548e-08
1554725_at	RABGAP1L	0.000943768	0.00105332	0.00989477	4.06433e-06
1554726_at	ZNF655	0.00127979	0.000622835	0.00199022	3.07932e-06
1554728_at	SLC9A1	8.01575e-05	0.000313304	0.000149363	6.00047e-08
1554730_at	MCTP1	0.0023387	0.000405816	0.00058907	1.2943e-06
1554735_a_at	TRIM7	0.000345206	0.00233012	0.000508967	6.80757e-07
1554736_at	ARHGAP29	0.00077237	0.00116141	0.000934544	1.21002e-06
1554737_at	FBN2	0.000645172	0.0014741	0.00285027	2.64719e-06
1554739_at	IPP	0.000458923	0.00163362	0.00268509	2.45149e-06
1554740_a_at	IPP	0.000509697	0.000230026	0.000353461	1.97251e-07
1554741_s_at	FGF7	0.000521423	0.000687364	0.000415455	1.18371e-06
1554741_s_at	FGF7P2	0.000521423	0.000687364	0.000415455	1.18371e-06
1554742_at	PMS1	0.000213506	0.00261357	0.000134133	2.0758e-07
1554743_x_at	PMS1	0.000835286	0.00204962	0.00181808	2.72937e-06
1554744_at	CARD16	0.000839496	0.000438408	0.00089081	6.22994e-07
1554745_at	RALGPS1	0.00115209	0.000449319	0.000896562	8.0839e-07
1554747_a_at	SEPT2	0.000104365	0.00173014	0.000391011	2.75703e-07
1554748_at	CLCNKA	0.000416084	0.000402685	0.000412151	2.2987e-07
1554748_at	CLCNKB	0.000416084	0.000402685	0.000412151	2.2987e-07
1554749_s_at	CLCNKB	0.00114318	0.000235403	5.44268e-05	8.08458e-08
1554755_a_at	MTUS2	0.00199239	0.000486934	0.000612	9.2603e-07
1554757_a_at	INPP5A	0.00695869	0.0030145	0.00598287	3.08418e-05
1554758_a_at	CD99L2	0.000718931	0.00117925	0.00214587	1.88516e-06
1554761_a_at	HEATR2	0.11876	0.0270184	0.000699226	0.000440459
1554762_a_at	WWC2	0.00280052	0.000327237	0.000623955	1.1897e-06
1554764_a_at	C11ORF64	0.000443678	0.0030196	0.0221837	9.62864e-06
1554765_a_at	C11ORF64	0.000638263	0.00150731	0.00106467	1.34648e-06
1554767_s_at	CRYZL1	0.000210139	0.000211846	0.000320656	1.03683e-07
1554768_a_at	MAD2L1	0.000174737	0.000351948	0.000471835	2.44975e-07
1554769_at	ZNF785	0.0017611	0.00164206	0.0389501	4.93918e-05
1554770_x_at	ZNF785	0.0683316	0.00463479	0.00039268	7.66576e-05
1554772_at	C17ORF57	0.00179332	0.000716399	0.000556003	1.19864e-06
1554772_at	ITGB3	0.00179332	0.000716399	0.000556003	1.19864e-06
1554773_at	WFIKKN2	0.00141482	0.00412006	0.0107072	1.31536e-05
1554774_at	MINA	0.00406994	0.000155161	0.000122083	1.57293e-07
1554776_at	ZFP42	0.00465005	0.000324162	0.000274093	8.26509e-07
1554777_at	ZFP42	0.00176341	0.00359785	0.000299209	2.43492e-06
1554778_at	PHLDB2	0.000452382	0.000992095	0.00323803	2.20284e-06
1554779_s_at	PHLDB2	0.000909484	0.000762315	0.000809428	9.28376e-07
1554780_a_at	PHTF2	0.000120295	0.000307549	0.00532412	5.51479e-07
1554783_s_at	ARHGEF2	0.0113343	0.000908972	0.0028777	1.70154e-05
1554784_at	CNTN1	0.000972532	0.00145591	0.000786506	1.43411e-06
1554785_at	CCDC82	0.000378413	0.00127227	0.000599526	5.74411e-07
1554786_at	CASS4	3.34033e-05	2.74308e-05	2.69899e-05	2.38316e-09
1554787_at	C9ORF96	0.275394	0.0582857	0.0109356	0.00575731
1554789_a_at	PDE8B	0.00318014	0.0048339	0.000555906	5.42399e-06
1554790_at	ZSCAN20	0.00209774	0.00130169	0.00302903	5.92434e-06
1554791_a_at	C2ORF67	0.000699343	0.0011026	0.00052284	7.91142e-07
1554793_at	UBE3C	0.00112403	0.000361656	0.002197	2.30106e-06
1554794_a_at	UBE3C	0.00219255	0.0023478	0.00250344	7.95186e-06
1554795_a_at	FBLIM1	0.000481501	0.000363586	0.000392926	2.27536e-07
1554796_at	DPP6	0.000857996	0.00321469	0.00422806	8.13105e-06
1554797_at	SYT16	0.000574644	0.0004663	0.00115783	7.13339e-07
1554798_at	SNED1	0.000820312	0.000441838	0.00287853	1.09997e-06
1554800_at	RAB39	0.00166495	0.000581272	0.00295481	2.16981e-06
1554801_at	FNDC9	0.000387216	0.000814701	0.000736901	4.93352e-07
1554804_a_at	CLDN19	8.96752e-05	0.000199773	0.000514004	6.99478e-08
1554805_at	CLDN19	0.000625543	0.00105785	0.00128773	1.02071e-06
1554806_a_at	FBXO8	0.00134437	0.00148682	0.000404674	1.18433e-06
1554807_a_at	SPIRE1	0.0237925	0.00183117	0.000557783	1.14457e-05
1554808_at	ACP1	0.00228145	0.000358584	0.000484312	9.17285e-07
1554812_at	CLDN20	0.000139058	0.000661498	0.000103699	1.23794e-07
1554816_at	ASTN2	0.000658831	0.000654484	0.0010237	7.66766e-07
1554818_s_at	C20ORF12	0.000456015	0.000452798	0.00224774	5.72543e-07
1554819_a_at	ITGA11	0.000218491	0.00078108	0.000694609	3.1265e-07
1554820_at	AGBL3	0.000734133	0.0011853	0.000527209	8.79862e-07
1554821_a_at	ZBED1	0.00388218	0.00347724	0.00343616	1.76301e-05
1554822_at	PHTF2	5.56042e-05	6.44342e-05	0.000215652	1.55386e-08
1554826_at	CDK15	0.00174847	0.00311673	0.014656	1.24142e-05
1554827_a_at	ADCY7	3.31653e-06	0.000115758	5.88585e-06	3.12428e-10
1554828_at	PDGFRA	0.000759075	0.000597516	0.000291679	3.59771e-07
1554830_a_at	STEAP3	0.00139877	0.00183989	0.000854817	2.43508e-06
1554831_x_at	ALS2CR11	0.00052222	0.000498896	0.0005478	3.54439e-07
1554833_at	MCTP2	0.0760658	0.00155344	0.00108315	1.30905e-05
1554834_a_at	RASSF5	0.00145928	0.00162744	0.00151884	3.15971e-06
1554835_a_at	B3GNT5	0.00293574	0.0013504	0.00170668	5.31921e-06
1554837_a_at	CYP4A11	0.00473034	0.0160165	0.000636656	2.31499e-05
1554837_a_at	CYP4A22	0.00473034	0.0160165	0.000636656	2.31499e-05
1554839_at	CIDECP	2.76912e-05	0.000487237	3.05916e-05	1.2798e-08
1554841_at	MTHFD2L	0.000644641	0.000483705	0.000559141	4.38027e-07
1554842_at	SLC12A1	0.00144387	0.00293603	0.00128811	4.31083e-06
1554844_at	EYA3	0.00750449	0.00185294	0.000343745	4.19011e-06
1554846_at	CCDC158	0.00823949	0.00123845	0.0167828	6.40061e-05
1554847_at	ATP6V1B1	0.00278303	0.00779454	0.000680782	6.67386e-06
1554849_at	TOR1A	0.00011821	0.00129283	0.000193443	1.93641e-07
1554850_at	VWA5B2	0.0475436	0.00274599	0.0473849	0.000285105
1554852_a_at	KIAA1257	0.0122543	0.000845926	0.000854282	4.93366e-06
1554853_at	CYP2U1	0.0011317	0.00216543	0.000856149	1.94797e-06
1554855_at	PARK2	0.000591379	0.00126013	0.00244956	2.15283e-06
1554857_at	ELMO2	0.000169404	0.000114238	0.0015891	3.3704e-07
1554860_at	PTPN7	0.000465484	0.000257309	0.000395869	2.58261e-07
1554862_at	CMAH	0.00198475	0.00238079	0.0205806	1.82352e-05
1554863_s_at	DOK5	0.000212086	0.000142187	0.000645234	1.91884e-07
1554864_a_at	SDC3	0.000599635	0.00226027	0.00179421	2.87016e-06
1554866_at	TMEM135	0.00438959	0.00122592	0.000685174	2.59676e-06
1554867_a_at	PRR16	0.000463601	0.000382879	0.000409747	2.36772e-07
1554868_s_at	PCNP	0.000762697	0.000318645	0.00045369	3.85276e-07
1554869_at	WDR37	0.000880625	0.000858968	0.000571432	5.79318e-07
1554872_a_at	HMGCLL1	0.0145828	0.00113696	0.000255385	4.62851e-06
1554873_at	CSPP1	0.000504191	0.000734053	0.000565498	4.77169e-07
1554874_at	MITF	0.0236175	0.000928306	0.010939	2.61676e-05
1554875_at	C2ORF34	0.000167127	0.000613365	0.000122791	7.36761e-08
1554876_a_at	S100Z	0.000844102	0.00129242	0.0052127	3.51795e-06
1554878_a_at	ABCD3	7.35218e-05	7.35192e-05	1	7.35188e-05
1554882_at	ERCC8	0.000324265	0.000716322	0.00236945	7.08614e-07
1554883_a_at	ERCC8	0.00308374	0.00136938	0.000544069	2.37429e-06
1554884_at	PRIM2	0.000410855	0.0113585	0.0011627	2.23215e-06
1554885_a_at	PRIM2	0.000688177	0.000726913	0.000744772	7.19078e-07
1554886_a_at	MLXIP	0.000375917	0.000378861	0.000716825	3.87262e-07
1554889_at	TIA1	0.00107428	0.00102166	0.00282746	2.58506e-06
1554890_a_at	TIA1	1.52569e-05	0.00133383	9.13912e-05	5.37697e-08
1554892_a_at	MS4A3	0.00172373	0.000874132	0.000478457	1.05379e-06
1554894_a_at	PCBD2	0.00126417	0.00200292	0.00176463	3.8651e-06
1554895_a_at	RHBDL2	0.00129555	0.00068875	0.00190645	2.37794e-06
1554897_s_at	RHBDL2	0.00120232	0.0875585	0.00659634	0.000149015
1554899_s_at	FCER1G	0.00114215	0.00171767	0.00252478	4.10209e-06
1554903_at	FRMD8	0.0013066	5.58364e-05	2.63385e-05	1.27015e-08
1554905_x_at	FRMD8	4.87187e-05	0.000138025	0.000101032	1.58913e-08
1554907_a_at	HYDIN	0.00139031	0.000802866	0.000672664	1.10758e-06
1554908_at	HYDIN	0.00146304	0.00440175	0.00819937	9.28235e-06
1554909_at	CCDC36	0.00178547	0.00273095	0.000193101	2.86713e-06
1554910_at	PRKD3	0.000111424	6.39464e-05	0.000110594	1.90739e-08
1554912_at	ESYT3	0.00155809	0.00198567	0.00215879	5.53833e-06
1554915_a_at	PDE12	0.000385775	0.00183187	1.51637e-05	6.36858e-08
1554916_a_at	JRK	0.000239478	0.0017368	0.000769748	8.19904e-07
1554918_a_at	ABCC4	0.00115442	0.00497263	0.00411026	1.14886e-05
1554919_s_at	C7ORF63	0.00178193	0.00272184	0.000763429	3.10673e-06
1554920_at	SCEL	0.000230021	0.000257355	0.000367094	1.20128e-07
1554921_a_at	SCEL	0.000641708	0.000200263	0.000845951	5.43717e-07
1554922_at	ZNF678	0.0025308	0.00183392	0.000599685	2.87252e-06
1554923_at	ANKS6	0.000656797	0.00171093	0.00114181	1.58651e-06
1554929_at	SIK3	2.3853e-06	5.85264e-07	3.5776e-07	1.21889e-12
1554930_a_at	FUT8	0.00196568	0.705928	0.00605249	0.000557206
1554931_at	CYP4A11	0.00655762	0.000568256	0.00107815	4.64074e-06
1554932_at	ZSWIM2	0.00179498	0.000892215	0.00099595	2.11748e-06
1554933_at	PSIP1	2.6709e-06	1.11694e-05	1.54251e-05	1.49864e-10
1554934_at	RCBTB1	0.000532579	0.00117555	0.000537545	6.21169e-07
1554937_x_at	EXOC3L1	0.000368369	0.000452317	0.000830935	3.3669e-07
1554938_a_at	ACOT11	0.00489686	0.000741559	0.00102307	4.22308e-06
1554941_at	KLHL14	0.0088202	0.00992227	0.000261267	1.0761e-05
1554942_a_at	KLHL14	0.000584258	0.000599639	0.000357844	3.46596e-07
1554943_at	VIL1	0.000368534	0.000664738	0.000856695	4.44483e-07
1554945_x_at	VIL1	0.000231228	0.000520287	0.0012222	4.30386e-07
1554947_at	ACAT1	0.000313123	0.000795406	0.000381231	2.64014e-07
1554952_s_at	NLRP12	0.00204743	0.00120819	0.000193385	8.40288e-07
1554953_a_at	C21ORF90	0.000801717	0.000621849	0.00106935	8.44306e-07
1554954_at	C21ORF90	0.000657194	0.000627064	0.0152421	2.61177e-06
1554958_at	ZNF641	0.000939764	0.0157353	0.0702223	0.000195709
1554960_at	C1ORF110	0.00181561	0.0090965	0.00161203	1.20343e-05
1554961_at	FGFR4	0.000823764	0.000565676	0.00094409	7.21123e-07
1554962_a_at	FGFR4	0.000173523	0.000372835	0.000244646	1.00973e-07
1554965_at	FILIP1L	0.00268518	0.00502952	0.00240577	1.44755e-05
1554966_a_at	FILIP1L	0.00145779	0.00328676	0.964457	0.00100389
1554967_at	DIP2A	0.0146521	0.000402583	7.91548e-05	8.88845e-07
1554969_x_at	DIP2A	0.000771003	0.000159412	0.000274424	1.65947e-07
1554970_at	PDILT	0.0309273	0.000294313	0.00074609	5.33895e-06
1554973_a_at	ZBTB26	0.00794673	9.96039e-05	0.000961023	1.66563e-06
1554974_at	ACY3	0.00109782	0.00224475	0.00381546	5.01041e-06
1554976_a_at	NCRNA00051	0.000699359	0.000655204	0.000416691	6.05461e-07
1554977_at	C20ORF201	0.000371027	0.00042335	0.000219521	1.46282e-07
1554980_a_at	ATF3	0.00116837	0.000378035	0.000257589	2.63404e-07
1554981_at	C9ORF11	0.000341291	0.000512462	0.00100118	3.82579e-07
1554982_a_at	C9ORF11	0.000659226	0.000448371	0.000448174	3.53361e-07
1554983_at	C21ORF117	0.000872089	0.00039436	0.00105328	9.59277e-07
1554985_at	ZNF396	0.00103897	0.000625278	0.0019637	1.82974e-06
1554986_a_at	SNX19	0.000101595	4.85424e-05	5.39456e-05	1.16054e-08
1554987_at	GOLGA3	0.000453556	0.000888224	0.000761978	6.31885e-07
1554988_at	SLC9A11	0.000288943	0.000865573	0.00197634	7.08181e-07
1554994_at	RAG1	0.000359732	0.000909583	0.000341428	4.08075e-07
1554997_a_at	PTGS2	0.000162972	0.000108633	0.000579683	1.37267e-07
1554999_at	RASGEF1B	3.4294e-06	6.85235e-06	9.46541e-06	7.92391e-11
1555003_at	RBL1	0.00137374	0.00107691	0.00095979	1.71528e-06
1555004_a_at	RBL1	0.00323502	0.00275186	0.000793182	5.36276e-06
1555007_s_at	WDR66	0.000434381	0.000512506	0.000709169	6.30588e-07
1555009_a_at	SYNJ2	0.00123559	0.0544377	0.00449272	4.30719e-05
1555011_at	ZFYVE16	0.000555129	0.0012214	0.000321532	5.52656e-07
1555015_a_at	ZNF398	0.00263739	0.00484857	0.000522204	5.5228e-06
1555016_at	IL16	0.000569811	0.00137351	0.000630584	9.50592e-07
1555018_at	OR2C3	0.000235075	0.000586835	0.00124978	2.94254e-07
1555019_at	CDHR1	0.00352647	0.00294324	0.0294805	2.93791e-05
1555020_a_at	ARHGAP20	0.00162507	0.00222202	0.0154731	1.17334e-05
1555021_a_at	SCARF1	0.000507951	0.000339236	0.00105979	3.99887e-07
1555022_at	RGS12	0.000307362	0.001569	0.000660689	5.73133e-07
1555024_at	ADAM22	0.000116805	0.000218563	0.00136804	1.83808e-07
1555025_at	TMEM26	0.000386303	0.000340366	0.000368755	1.80424e-07
1555027_at	P4HA2	0.00882409	0.000363888	0.00293706	7.81774e-06
1555028_at	BRD3	0.000859317	0.000577972	0.00181467	7.99714e-07
1555032_at	RGS12	0.000165611	4.25958e-05	3.36775e-05	6.39749e-09
1555033_a_at	RGS12	0.000852173	0.000574825	0.00103039	8.45275e-07
1555034_at	CLRN1	0.000760431	0.000617615	0.0010864	8.85498e-07
1555035_a_at	CLRN1	0.00194614	0.00448576	0.000876785	5.83572e-06
1555037_a_at	IDH1	1.35691e-06	6.21275e-07	8.75186e-07	1.79667e-12
1555038_at	EPB41L4A	0.00094558	0.0008783	0.000506963	7.76829e-07
1555039_a_at	ABCC4	0.000821863	0.000729529	0.00104105	1.03435e-06
1555040_at	C12ORF33	0.000417556	0.00180733	0.00435612	2.2166e-06
1555041_a_at	NAGA	0.000480501	0.000311809	0.000213162	1.74402e-07
1555042_at	TRPV5	0.000455276	0.0014386	0.000778702	8.02105e-07
1555043_at	LHFPL5	0.00112697	0.000723994	0.00173687	1.4536e-06
1555044_a_at	KBTBD5	0.00122464	0.00107168	0.00237267	2.71032e-06
1555046_at	CENPI	0.000954873	0.00333154	0.0201876	3.15929e-05
1555048_a_at	TSPEAR	0.00136978	0.000362405	0.000850219	8.63329e-07
1555049_at	TSPEAR	0.0434599	0.000668375	0.000395933	9.78889e-06
1555051_at	C10ORF53	0.00184374	0.00627239	0.00180281	1.00733e-05
1555052_a_at	SYT9	0.000989164	0.0068993	0.0262469	6.5564e-05
1555053_at	SYT9	0.00081153	0.000408937	0.000691512	5.0712e-07
1555055_at	AVL9	0.00147743	0.0248208	0.00186898	1.53683e-05
1555056_at	CCNG2	0.00319792	0.00117937	0.000453086	1.67876e-06
1555058_a_at	LPGAT1	0.00304245	0.0165259	0.0262992	0.000157858
1555060_a_at	IKZF2	0.0239688	0.00127659	0.00593184	3.23349e-05
1555062_s_at	GTPBP3	1.60152e-05	4.49814e-05	9.63594e-06	8.84617e-10
1555068_at	WNK1	7.26712e-05	1.0028e-05	6.4313e-05	2.4386e-09
1555071_at	TLL1	0.000838263	0.00071611	0.000584635	6.84358e-07
1555074_a_at	KCNH5	0.00291579	0.0126371	0.109084	0.00053258
1555076_at	ARHGAP25	0.118085	0.0221352	0.000968541	0.000229301
1555078_at	ZNF843	0.00373832	0.000460721	0.0015926	2.25437e-06
1555079_at	C9ORF68	0.00232258	0.00370982	0.000448064	3.1958e-06
1555082_a_at	NEK11	0.00036196	0.000815003	0.00221797	8.65282e-07
1555083_at	RPL13AP17	0.000373946	0.000199356	0.000629456	3.78343e-07
1555086_at	STAT5B	0.000103222	0.00014725	0.000304784	6.66083e-08
1555088_x_at	STAT5B	4.84873e-05	8.99218e-05	0.000220694	2.99947e-08
1555090_x_at	TMEM182	0.00107444	0.000654136	0.000430185	6.80195e-07
1555091_at	PPM1F	0.000404043	0.000950804	0.00141406	8.32337e-07
1555092_at	VASH2	0.0128216	0.00309116	0.00178979	1.80878e-05
1555095_at	C6ORF123	0.00103272	0.000843723	0.00052483	7.8366e-07
1555096_at	C4ORF37	0.00103625	0.00272334	0.000990809	2.41638e-06
1555097_a_at	PTGFR	0.00792068	0.0104764	0.000443479	1.37927e-05
1555098_a_at	CACNB2	0.000790084	0.000765874	0.00105065	9.2954e-07
1555099_at	MPP4	0.0121599	0.00187721	0.000523131	3.6947e-06
1555100_at	APLF	0.217335	0.0158867	0.00156859	0.000283023
1555105_a_at	MIER1	0.00226238	0.0874171	0.114726	0.000729986
1555106_a_at	CTDSPL2	0.000510235	0.000678355	0.000264884	6.54932e-07
1555107_a_at	KIAA1530	0.000630602	0.000877648	0.0013481	1.09615e-06
1555108_at	SLC10A7	0.000869054	0.000589569	0.00034312	4.22757e-07
1555110_a_at	KLHL3	0.00128394	0.00366527	0.000592442	2.89311e-06
1555111_at	C1ORF114	0.000689002	0.00110674	0.000282672	4.91986e-07
1555112_a_at	C1ORF114	0.000506796	0.00284897	0.000519411	1.03315e-06
1555113_at	PARD3B	0.000772773	0.00239836	0.00203144	3.28239e-06
1555114_at	ATP6V0A2	0.0120075	0.00123894	0.150054	0.000168
1555116_s_at	SLC11A1	0.00218435	0.00241342	0.000641173	2.93759e-06
1555118_at	ENTPD3	0.00080072	0.00220633	0.000611431	1.52483e-06
1555120_at	CD96	0.000467784	0.0016456	0.000771693	1.69851e-06
1555122_at	GPR125	0.00384324	0.0224528	0.882147	0.00247779
1555123_at	ST6GAL2	0.000365117	0.00301197	0.00384394	3.14502e-06
1555125_at	GCFC1	0.000234922	0.000228313	0.000572645	3.20004e-07
1555127_at	MOCS1	0.00094243	0.00313379	0.000403203	1.35306e-06
1555130_at	PER3	0.00101622	0.00166044	0.0446451	2.04798e-05
1555131_a_at	PER3	0.0157225	0.0224951	0.000503903	3.66614e-05
1555133_at	FAM9A	0.00272892	0.000362908	0.0120871	7.7943e-06
1555137_a_at	FGD6	0.0115538	0.000972448	0.000896354	4.56585e-06
1555139_a_at	OTUD7B	0.000668096	0.00214087	0.00164092	1.76779e-06
1555140_a_at	BCL2L2	0.00138176	0.000485059	0.00219229	1.57625e-06
1555141_a_at	NHEDC1	4.38276e-05	0.000112695	8.23456e-05	1.15175e-08
1555142_at	NHEDC1	5.97856e-05	0.000995154	0.00012773	1.2953e-07
1555146_at	ATF2	0.00417508	0.00161566	0.000643422	3.92593e-06
1555148_a_at	C2ORF65	0.000659015	0.000439003	0.000353202	2.85254e-07
1555151_s_at	TDH	0.00135016	0.00206165	0.00146774	3.29714e-06
1555153_s_at	FCHO2	0.000346096	0.00075932	0.000395978	3.03712e-07
1555154_a_at	QKI	0.0005823	0.00102432	0.000621579	1.2095e-06
1555155_at	MLLT6	0.000721335	0.00081134	0.000268076	3.76903e-07
1555159_at	TMEM74	0.00180974	0.00200171	0.000805958	1.83202e-06
1555162_at	ARHGAP8	0.000809103	0.00319258	0.00692647	1.09854e-05
1555162_at	PRR5-ARHGAP8	0.000809103	0.00319258	0.00692647	1.09854e-05
1555164_at	KIF26B	0.0010614	0.00136824	0.00122312	2.00621e-06
1555165_a_at	PGPEP1	0.000827567	0.00517153	0.0028108	6.90633e-06
1555166_a_at	ZNF396	0.00145039	0.00042602	0.000548669	6.56374e-07
1555167_s_at	NAMPT	0.000256809	0.0157628	0.0333953	4.80119e-05
1555167_s_at	NAMPTL	0.000250753	0.0157568	0.0333894	4.19539e-05
1555168_a_at	CALN1	0.00938464	0.0012976	0.00128286	7.19476e-06
1555169_at	LIG3	0.00889436	0.0224608	0.000862557	3.87712e-05
1555171_at	ST3GAL3	0.000486597	0.00046846	0.000378499	2.71087e-07
1555173_at	STX19	0.00113808	0.00310228	0.000596093	1.84172e-06
1555175_a_at	PBLD	0.000706135	0.000711266	0.000450253	5.02527e-07
1555179_at	IGHV7-81	0.000572788	0.0015232	0.000664344	7.6185e-07
1555181_a_at	ST3GAL3	0.000174373	0.000143976	4.55737e-05	4.05679e-08
1555191_a_at	FHL5	0.000760461	0.000701008	0.00079038	7.82521e-07
1555192_at	ZNF277	0.000408827	0.000813041	0.000991028	6.66294e-07
1555193_a_at	ZNF277	0.00030323	0.000647043	0.000652899	4.60828e-07
1555195_at	FBXO36	0.000130288	0.00270232	0.009388	2.79629e-06
1555197_a_at	C21ORF58	0.0893069	0.0389949	0.00102322	0.000270333
1555198_x_at	C21ORF58	0.00280563	0.00459714	0.000877124	7.73149e-06
1555199_at	GOSR1	0.000142778	0.000162942	8.81551e-05	3.18908e-08
1555201_a_at	RMND1	0.000132197	0.000556543	5.3416e-05	2.29973e-08
1555202_a_at	RPRD1A	2.13622e-05	4.32818e-05	0.000231735	1.12461e-08
1555203_s_at	SLC44A4	0.000469391	0.000596035	0.00137032	6.41775e-07
1555212_at	OR8B8	0.00121274	0.000199503	0.00105603	3.76527e-07
1555213_a_at	CLEC7A	0.000797534	0.000722345	0.00234068	9.69943e-07
1555214_a_at	CLEC7A	0.000629175	0.000394309	7.16896e-05	2.79367e-07
1555215_a_at	HRH3	0.000353608	0.000402043	0.000538045	3.1943e-07
1555217_at	UBE2W	0.00125344	0.000351059	0.000429057	2.64589e-07
1555219_at	RGR	0.00106606	0.000742664	0.000509276	7.34889e-07
1555220_a_at	AKR1E2	0.000871769	0.000589659	0.0017475	1.49282e-06
1555225_at	C1ORF43	0.000166225	0.00116728	0.000156711	1.86748e-07
1555226_s_at	C1ORF43	0.000151748	0.000298601	8.76811e-05	6.08502e-08
1555227_a_at	MANEA	0.00355864	0.000777073	0.0811652	8.29909e-05
1555229_a_at	C1S	0.00286792	0.00062242	0.000572711	8.76535e-07
1555230_a_at	KCNIP2	0.0254406	0.000485817	0.0090522	2.70295e-05
1555231_a_at	C21ORF88	0.0528293	0.00739286	0.00138784	5.665e-05
1555233_at	RHOJ	0.000708392	0.00128973	0.00107897	1.34376e-06
1555234_a_at	RHOJ	0.00141433	0.00109771	0.000271109	8.67406e-07
1555235_s_at	IQCF3	0.00152985	0.000780408	0.00153289	1.91144e-06
1555236_a_at	PGC	7.37698e-05	4.00233e-05	0.00020426	1.11981e-08
1555238_at	PTH2	0.000238528	0.000583114	0.00031077	2.24899e-07
1555240_s_at	GNG12	0.000387789	0.00062811	0.00363216	9.1728e-07
1555241_at	C8ORF59	0.00132575	0.00253235	0.00305526	7.15043e-06
1555243_x_at	C8ORF59	0.00155644	0.00278644	0.00714424	1.03901e-05
1555245_s_at	RP1L1	0.00101637	0.00218353	0.000948285	2.2941e-06
1555246_a_at	SCN1A	0.00202263	0.00335517	0.00224958	8.22113e-06
1555247_a_at	RAPGEF6	0.000395742	0.0318084	0.0164004	5.39339e-05
1555247_a_at	FNIP1	0.000395742	0.0318084	0.0164004	5.39339e-05
1555248_a_at	WNK3	0.000240627	3.8438e-05	0.000721447	6.93935e-08
1555250_a_at	CPEB3	0.00148083	0.0175204	0.00453963	2.41939e-05
1555251_a_at	OTOF	0.000871307	0.0227115	0.0370226	0.000112212
1555252_a_at	TRPM3	0.00110601	0.000896671	0.00060381	1.01051e-06
1555253_at	COL25A1	0.0012703	0.000188054	0.000774904	8.9806e-07
1555255_a_at	PPIP5K1	0.00181584	0.0474352	0.00219246	0.000104259
1555256_at	EVC2	0.00376145	0.000516003	0.00105096	1.50871e-06
1555257_a_at	MYO3B	0.00125947	0.00517283	0.961088	0.00097855
1555262_a_at	MAGI1	0.00323183	0.000840069	0.0149403	1.23826e-05
1555265_at	ABCC13	0.00234209	0.000415921	0.000634867	8.0231e-07
1555266_a_at	ASXL2	0.00378837	0.000818267	0.00109316	3.80266e-06
1555268_a_at	GRID1	0.000406136	0.000603243	0.00061751	3.84267e-07
1555269_a_at	ANO1	0.000466288	0.000868425	0.000549237	5.16742e-07
1555270_a_at	WFS1	0.00140101	0.000518876	0.000359398	5.10301e-07
1555271_a_at	TERT	0.0039202	0.00058399	0.000431144	9.93845e-07
1555272_at	RSPH10B	0.00177411	0.00317844	0.00105282	4.5206e-06
1555272_at	RSPH10B2	0.00177411	0.00317844	0.00105282	4.5206e-06
1555273_at	GALNTL6	0.00126846	0.00735889	0.00284707	1.07982e-05
1555274_a_at	EPT1	0.000823621	0.0332162	0.0054732	3.54761e-05
1555275_a_at	KLHL6	0.00855011	1.12259e-05	1.74689e-05	6.97496e-08
1555277_a_at	SLC4A5	0.000174037	0.00150997	0.000243985	3.22958e-07
1555278_a_at	CKAP5	0.000141375	0.000197099	0.000151116	9.13455e-08
1555279_at	ARMC8	6.22901e-05	0.000132214	0.000180394	2.48065e-08
1555281_x_at	ARMC8	5.14183e-05	0.000491423	8.80505e-05	3.25745e-08
1555282_a_at	PPARGC1B	0.000681752	0.00101682	0.000948066	1.11714e-06
1555284_at	ALS2	0.0007998	0.00296878	0.000831718	1.84981e-06
1555286_at	CDKL1	0.000735337	0.000318837	0.000460377	3.25731e-07
1555288_s_at	MRPL38	2.39145e-05	6.18035e-05	0.00261228	4.92681e-07
1555288_s_at	FBF1	0.000194504	6.1793e-05	0.00261183	4.92597e-07
1555292_at	FAM40B	0.00614625	0.00620803	0.999932	0.00614613
1555294_a_at	ERC1	0.00468758	0.0020094	0.00112913	7.57442e-06
1555298_a_at	VWA3B	0.000338519	0.000253106	0.000394384	1.55324e-07
1555299_s_at	ERVWE1	0.000852374	0.000950104	0.00101927	6.64236e-07
1555300_a_at	MED12L	0.00424004	0.00133616	0.000940114	5.18277e-06
1555301_a_at	DIP2A	1.71457e-05	8.33931e-06	2.45327e-05	4.90485e-10
1555304_a_at	KCNH5	0.0022751	0.0217861	0.000696055	2.26353e-05
1555305_at	FOXJ2	0.00367244	0.00279568	0.00139256	8.37604e-06
1555306_a_at	ECE2	0.000173672	0.000762951	0.000619566	3.53015e-07
1555307_at	TTF2	0.0742027	0.00669064	0.0012604	0.000228616
1555309_a_at	CARD14	0.00389077	0.00592204	0.000782414	1.00652e-05
1555310_a_at	PAK6	0.00907902	0.00684832	0.00122707	2.00475e-05
1555311_at	MXD3	0.000592032	0.000221721	0.000504294	5.51024e-07
1555311_at	RAB24	0.000592032	0.000221721	0.000504294	5.51024e-07
1555313_a_at	MCF2	0.000479943	0.000670049	0.00118621	6.46928e-07
1555314_at	WDR19	0.00142702	0.000406907	0.00194265	1.70433e-06
1555315_a_at	MAK	0.000941393	0.000542149	0.000998161	8.59896e-07
1555316_a_at	KCNH7	0.00237499	0.00918105	0.000490772	1.18367e-05
1555317_at	POLK	0.000454622	0.000393951	0.000448161	2.5395e-07
1555318_at	HIF3A	0.00338087	0.00751382	0.00202549	1.9658e-05
1555319_at	STAB1	0.00195503	0.00662814	0.000193021	3.57657e-06
1555320_a_at	STAB1	0.00167897	0.000405073	0.000455093	5.47574e-07
1555321_at	ACOT11	0.0109186	0.00313181	0.00453644	3.12836e-05
[truncated: 35,410 more rows]

## Sheet: Th0
Affymetrix	Gene symbol	P("Th0 specific")	P("Th1 specific")	P("Th2 specific")	P("Th0, Th1 and Th2 specific")	Fold-change criteria	Direction
203881_s_at	DMD	0.999968	0.999993	0.999975	0.999968	no	Th0 down
223435_s_at	PCDHA1	0.999833	0.000978231	0.000989414	0.000935412	no	Th0 up
223435_s_at	PCDHA2	0.999833	0.000978231	0.000989415	0.000935413	no	Th0 up
223435_s_at	PCDHA5	0.999833	0.00097823	0.000989414	0.000935412	no	Th0 up
223435_s_at	PCDHAC1	0.999833	0.000978231	0.000989415	0.000935413	no	Th0 up
223435_s_at	PCDHA12	0.999833	0.000978231	0.000989415	0.000935413	no	Th0 up
223435_s_at	PCDHA6	0.999833	0.000978231	0.000989415	0.000935413	no	Th0 up
223435_s_at	PCDHA13	0.999833	0.000978231	0.000989414	0.000935413	no	Th0 up
223435_s_at	PCDHAC2	0.999833	0.000978231	0.000989415	0.000935413	no	Th0 up
223435_s_at	PCDHA7	0.999833	0.000978231	0.000989414	0.000935413	no	Th0 up
223435_s_at	PCDHA11	0.999833	0.000978231	0.000989414	0.000935413	no	Th0 up
223435_s_at	PCDHA4	0.999833	0.000978231	0.000989414	0.000935412	no	Th0 up
223435_s_at	PCDHA3	0.999833	0.000978231	0.000989415	0.000935413	no	Th0 up
223435_s_at	PCDHA10	0.999833	0.000978231	0.000989415	0.000935413	no	Th0 up
223435_s_at	PCDHA9	0.999833	0.000978231	0.000989415	0.000935413	no	Th0 up
223435_s_at	PCDHA8	0.999833	0.000978231	0.000989414	0.000935413	no	Th0 up
205027_s_at	MAP3K8	0.99629	0.996774	0.999516	0.99629	no	Th0 up
228055_at	NAPSB	0.996197	0.999733	0.996464	0.996197	no	Th0 down
220225_at	IRX4	0.991325	0.00204084	0.000592392	0.000511799	no	Th0 up
205794_s_at	NOVA1	0.984973	0.00177273	0.00300448	0.00124687	no	Th0 up
221035_s_at	TEX14	0.981445	1.58122e-05	0.000328753	1.4569e-05	no	Th0 down
210354_at	IFNG	0.977205	0.999987	0.977217	0.977205	yes	Th0 down
212102_s_at	KPNA6	0.976439	0.00168721	0.00525256	0.00153988	no	Th0 down
219265_at	MOBKL2B	0.974858	0.000297432	8.0907e-05	9.08555e-06	no	Th0 up
212992_at	AHNAK2	0.971558	0.0017457	0.000893677	0.000448512	no	Th0 up
223727_at	KCNIP2	0.968953	0.00513426	0.000470056	0.000369006	no	Th0 up
200907_s_at	PALLD	0.967031	0.967032	1	0.967031	no	Th0 up
1570169_at	CSMD2	0.950549	0.000307394	0.000300479	0.000260785	no	Th0 down
200906_s_at	PALLD	0.94015	0.940198	0.999951	0.94015	no	Th0 up
216341_s_at	GNRHR	0.933169	0.000127424	0.000995582	7.86121e-05	no	Th0 up
222890_at	CCDC113	0.921543	0.00355313	0.0190238	0.00288479	no	Th0 up
201283_s_at	TRAK1	0.914512	0.00890241	0.00355735	0.0035068	no	Th0 down

## Sheet: Th1
Affymetrix	Gene symbol	P("Th0 specific")	P("Th1 specific")	P("Th2 specific")	P("Th0, Th1 and Th2 specific")	Fold-change criteria	Direction
206618_at	IL18R1	0.000278445	0.999997	0.000280495	0.00027842	yes	Th1 up
203881_s_at	DMD	0.999968	0.999993	0.999975	0.999968	yes	Th1 up
210354_at	IFNG	0.977205	0.999987	0.977217	0.977205	yes	Th1 up
207072_at	IL18RAP	0.0875654	0.999982	0.0875839	0.0875654	yes	Th1 up
213943_at	TWIST1	0.00921465	0.999953	0.0092478	0.0092118	yes	Th1 up
222547_at	MAP4K4	0.00183633	0.999934	0.00188896	0.00183629	no	Th1 up
242809_at	IL1RL1	0.0017444	0.999877	0.00177808	0.0017374	no	Th1 up
206007_at	PRG4	0.00250905	0.999828	0.00266335	0.00250833	no	Th1 up
228055_at	NAPSB	0.996197	0.999733	0.996464	0.996197	yes	Th1 up
235458_at	HAVCR2	0.00039797	0.99959	0.000525453	0.000397045	yes	Th1 up
225955_at	METRNL	0.000317933	0.999542	0.000743851	0.000317869	yes	Th1 up
206974_at	CXCR6	0.279162	0.999495	0.278668	0.278666	yes	Th1 up
228056_s_at	NAPSB	0.704483	0.999004	0.705476	0.704482	yes	Th1 up
206785_s_at	KLRC2	0.00331586	0.998821	0.0042688	0.00329483	no	Th1 up
206785_s_at	KLRC1	0.00331586	0.998821	0.0042688	0.00329483	no	Th1 up
200648_s_at	GLUL	0.0350994	0.997746	0.0373349	0.0350988	yes	Th1 up
205027_s_at	MAP3K8	0.99629	0.996774	0.999516	0.99629	yes	Th1 up
225142_at	JHDM1D	0.000323469	0.996654	0.000384623	0.000321401	no	Th1 up
215672_s_at	AHCYL2	0.0494107	0.996237	0.0529784	0.0494073	no	Th1 up
219383_at	PRR5L	0.00406841	0.995895	0.00570494	0.00406005	no	Th1 up
220603_s_at	MCTP2	0.129017	0.99346	0.135548	0.129017	yes	Th1 up
239533_at	GPR155	0.0289816	0.992909	0.0336685	0.0284613	no	Th1 up
229603_at	BBS12	0.00151924	0.989518	0.0069769	0.0015022	yes	Th1 up
237559_at	GPR55	0.0027537	0.988654	0.00300444	0.0024625	no	Th1 down
204284_at	PPP1R3C	0.00264494	0.98811	0.0106245	0.00258745	no	Th1 up
202625_at	LYN	0.000171008	0.986582	0.00083555	0.000155316	no	Th1 up
223767_at	GPR84	0.00540091	0.984948	0.00613997	0.00416053	no	Th1 up
209348_s_at	MAF	0.0107555	0.983226	0.0248783	0.0107302	yes	Th1 up
210448_s_at	P2RX5	0.00123744	0.98307	0.00246665	0.00119945	yes	Th1 up
228057_at	DDIT4L	0.0612947	0.978509	0.0429719	0.0428759	no	Th1 up
203129_s_at	KIF5C	0.0138913	0.978078	0.017104	0.0122887	no	Th1 up
1554190_s_at	C10ORF81	0.000776474	0.976976	0.000851503	0.000759207	no	Th1 down
228806_at	LINGO4	0.0104155	0.976177	0.0250548	0.0101596	yes	Th1 up
228806_at	RORC	0.00403493	0.976023	0.0187687	0.0037774	yes	Th1 up
227568_at	HECTD2	0.00317456	0.975089	0.018913	0.00312684	no	Th1 up
219753_at	STAG3	0.0173572	0.972732	0.041487	0.0173253	yes	Th1 up
223374_s_at	B3GALNT1	0.000684338	0.971777	0.00371699	0.000562675	no	Th1 up
205098_at	CCR1	0.00374701	0.969847	0.00133643	0.00123252	no	Th1 up
200907_s_at	PALLD	0.967031	0.967032	1	0.967031	yes	Th1 up
211122_s_at	CXCL11	0.0141961	0.965307	0.0447245	0.0140947	no	Th1 up
227697_at	SOCS3	1.99041e-05	0.965003	0.000262395	1.83461e-05	yes	Th1 up
1554285_at	HAVCR2	0.00255484	0.962022	0.00576461	0.00191513	no	Th1 up
212683_at	SLC25A44	0.0166393	0.960506	0.0511014	0.0166102	no	Th1 up
213572_s_at	SERPINB1	7.12756e-05	0.953874	4.48125e-05	3.54813e-05	no	Th1 up
244321_at	PGAP1	0.0206077	0.953327	0.0631389	0.0205652	yes	Th1 up
217127_at	CTH	0.00148113	0.94797	0.00233683	0.00129708	yes	Th1 up
225962_at	ZNRF1	0.0416185	0.94484	0.0886501	0.0414583	yes	Th1 up
200906_s_at	PALLD	0.94015	0.940198	0.999951	0.94015	yes	Th1 up
219532_at	ELOVL4	0.021327	0.937454	0.069896	0.0212171	no	Th1 up
222838_at	SLAMF7	0.881616	0.934338	0.947277	0.881616	yes	Th1 up
228658_at	MIAT	0.323318	0.934243	0.388781	0.323276	yes	Th1 up
206942_s_at	PMCH	0.00079118	0.928324	0.000533584	0.000398704	no	Th1 down
232030_at	KIAA1632	9.02524e-06	0.91478	7.5897e-05	4.82131e-06	no	Th1 up
213596_at	CASP4	0.0110023	0.90768	0.0962976	0.0109832	no	Th1 up
215001_s_at	GLUL	0.000925977	0.903759	0.0451504	0.00092254	yes	Th1 up

## Sheet: Th2
Affymetrix	Gene symbol	P("Th0 specific")	P("Th1 specific")	P("Th2 specific")	P("Th0, Th1 and Th2 specific")	Fold-change criteria	Direction
204388_s_at	MAOA	0.000569633	0.000569633	1	0.000569633	yes	Th2 up
227006_at	PPP1R14A	0.153238	0.153238	1	0.153238	yes	Th2 up
212741_at	MAOA	0.00120909	0.00120909	1	0.00120909	yes	Th2 up
205419_at	GPR183	8.97489e-05	8.97489e-05	1	8.97489e-05	yes	Th2 up
215172_at	PTPN20A	0.00114616	0.00114616	1	0.00114616	yes	Th2 up
215172_at	PTPN20B	0.00114616	0.00114616	1	0.00114616	yes	Th2 up
205769_at	SLC27A2	0.000908331	0.000908331	1	0.000908331	yes	Th2 down
218976_at	DNAJC12	0.00112285	0.00112285	1	0.00112285	yes	Th2 down
204389_at	MAOA	0.00248506	0.00248506	1	0.00248506	yes	Th2 up
208510_s_at	PPARG	0.00316129	0.00316129	1	0.00316129	yes	Th2 up
228708_at	RAB27B	5.70566e-05	5.70566e-05	1	5.70566e-05	yes	Th2 up
45288_at	ABHD6	6.69926e-05	6.69926e-05	1	6.69926e-05	yes	Th2 up
205768_s_at	SLC27A2	0.00188708	0.00188708	1	0.00188708	yes	Th2 down
229764_at	TPRG1	0.225786	0.225786	1	0.225786	yes	Th2 up
223722_at	DNAJC12	0.00444035	0.00444035	1	0.00444035	yes	Th2 down
235199_at	RNF125	8.29317e-05	8.29317e-05	1	8.29317e-05	yes	Th2 up
203153_at	IFIT1	0.00165516	0.00165516	1	0.00165516	yes	Th2 down
203097_s_at	RAPGEF2	0.000928964	0.000928965	1	0.000928964	yes	Th2 down
208891_at	DUSP6	0.000843374	0.000843374	1	0.000843374	yes	Th2 up
223159_s_at	NEK6	0.000218864	0.000218864	1	0.000218864	yes	Th2 up
207735_at	RNF125	0.000290775	0.000290775	1	0.000290775	yes	Th2 up
208892_s_at	DUSP6	0.00102037	0.00102037	1	0.00102037	yes	Th2 up
223721_s_at	DNAJC12	0.00265896	0.00265896	1	0.00265896	yes	Th2 down
210715_s_at	SPINT2	0.00101023	0.00101023	1	0.00101023	yes	Th2 up
208158_s_at	OSBPL1A	0.000424233	0.000424233	1	0.000424233	yes	Th2 up
225752_at	NIPA1	0.000399959	0.000399958	1	0.000399958	yes	Th2 up
206638_at	HTR2B	0.000303833	0.000303833	1	0.000303833	yes	Th2 up
205579_at	HRH1	0.0019161	0.0019161	1	0.0019161	yes	Th2 up
221552_at	ABHD6	0.000817344	0.000817344	1	0.000817344	yes	Th2 up
208893_s_at	DUSP6	0.000240366	0.000240365	1	0.000240365	yes	Th2 up
223502_s_at	TNFSF13B	0.00480951	0.00480951	1	0.00480951	yes	Th2 down
244413_at	CLECL1	0.00379596	0.00379596	1	0.00379596	yes	Th2 up
203708_at	PDE4B	0.0657694	0.0657694	1	0.0657694	yes	Th2 down
227438_at	ALPK1	0.00455699	0.00455699	1	0.00455699	yes	Th2 down
210762_s_at	DLC1	0.000439128	0.000439126	1	0.000439126	yes	Th2 up
223158_s_at	NEK6	0.00110919	0.00110919	1	0.00110919	yes	Th2 up
235570_at	RBMS3	0.000126236	0.000126235	1	0.000126235	yes	Th2 down
212077_at	CALD1	0.0126024	0.0126024	1	0.0126024	yes	Th2 up
235301_at	KIAA1324L	0.00204139	0.00204139	1	0.00204139	yes	Th2 up
209576_at	GNAI1	0.00183374	0.00183375	1	0.00183374	yes	Th2 up
1554878_a_at	ABCD3	7.35218e-05	7.35192e-05	1	7.35188e-05	yes	Th2 up
205569_at	LAMP3	0.000571806	0.000571808	1	0.000571806	yes	Th2 down
205900_at	KRT1	0.000380797	0.000380794	1	0.000380793	yes	Th2 up
210145_at	PLA2G4A	0.00161702	0.00161702	1	0.00161702	yes	Th2 up
227529_s_at	AKAP12	0.00113727	0.00113727	1	0.00113727	yes	Th2 up
209602_s_at	GATA3	0.00358179	0.0035818	1	0.00358179	yes	Th2 up
225566_at	NRP2	0.000819179	0.000819175	1	0.000819175	yes	Th2 up
1552807_a_at	SIGLEC10	0.00112051	0.00112052	1	0.00112051	yes	Th2 up
220307_at	CD244	3.65453e-06	3.65065e-06	1	3.64996e-06	no	Th2 up
239151_at	BMS1P1	0.00357914	0.00357915	1	0.00357914	yes	Th2 up
221241_s_at	BCL2L14	0.00307967	0.00307968	1	0.00307967	yes	Th2 down
229625_at	GBP5	0.014829	0.0148291	1	0.014829	yes	Th2 down
204912_at	IL10RA	0.000214521	0.000214516	1	0.000214515	yes	Th2 up
214974_x_at	CXCL5	0.00337923	0.00337923	1	0.00337923	yes	Th2 down
221971_x_at	CTGLF10P	0.00551926	0.00551926	1	0.00551925	yes	Th2 up
221971_x_at	AGAP4	0.00551926	0.00551926	1	0.00551925	yes	Th2 up
221971_x_at	AGAP5	0.00551926	0.00551926	1	0.00551925	yes	Th2 up
221971_x_at	AGAP11	0.00551926	0.00551926	1	0.00551925	yes	Th2 up
221971_x_at	AGAP8	0.00551926	0.00551926	1	0.00551925	yes	Th2 up
221971_x_at	AGAP7	0.00551926	0.00551926	1	0.00551925	yes	Th2 up
221971_x_at	AGAP9	0.00551926	0.00551926	1	0.00551925	yes	Th2 up
221971_x_at	CTGLF11P	0.00551926	0.00551926	1	0.00551925	yes	Th2 up
221971_x_at	AGAP10	0.00551926	0.00551926	1	0.00551925	yes	Th2 up
221971_x_at	AGAP6	0.00551926	0.00551926	1	0.00551925	yes	Th2 up
221971_x_at	CTGLF12P	0.00551926	0.00551926	1	0.00551925	yes	Th2 up
203853_s_at	GAB2	0.00206107	0.00206108	1	0.00206107	yes	Th2 up
222457_s_at	LIMA1	0.00229643	0.00229644	1	0.00229643	yes	Th2 up
213385_at	CHN2	0.00967348	0.0096735	1	0.00967348	yes	Th2 up
205630_at	CRH	0.000966396	0.000966406	1	0.000966391	yes	Th2 up
209603_at	GATA3	0.0107664	0.0107664	1	0.0107664	yes	Th2 up
207861_at	CCL22	6.98852e-05	6.98966e-05	1	6.98838e-05	yes	Th2 up
219209_at	IFIH1	0.000844778	0.000844797	1	0.000844778	yes	Th2 down
238654_at	VSIG10L	0.0301046	0.0301046	1	0.0301046	yes	Th2 up
207906_at	IL3	7.18016e-05	7.18012e-05	1	7.1791e-05	yes	Th2 up
202869_at	OAS1	0.00341423	0.00341423	1	0.00341422	yes	Th2 down
207111_at	EMR1	0.0018697	0.00186973	1	0.0018697	yes	Th2 down
209604_s_at	GATA3	0.00233195	0.00233198	1	0.00233195	yes	Th2 up
234408_at	IL17F	0.0189473	0.0189473	1	0.0189473	yes	Th2 down
217892_s_at	LIMA1	0.000499518	0.000499541	1	0.000499517	yes	Th2 up
244533_at	PTPN14	0.00192437	0.00192437	1	0.00192435	yes	Th2 up
205552_s_at	OAS1	0.00414446	0.00414447	1	0.00414446	yes	Th2 down
206666_at	GZMK	0.0173414	0.0173415	1	0.0173414	yes	Th2 down
202086_at	MX1	0.00364818	0.00364822	1	0.00364818	yes	Th2 down
204439_at	IFI44L	0.0191092	0.0191093	1	0.0191092	yes	Th2 down
238581_at	GBP5	0.00215629	0.00215634	1	0.00215629	yes	Th2 down
238447_at	RBMS3	0.00178252	0.00178253	1	0.00178252	yes	Th2 down
224822_at	DLC1	0.00284919	0.00284913	1	0.00284913	yes	Th2 up
221850_x_at	AGAP9	0.000301629	0.000301617	1	0.000301593	yes	Th2 up
221850_x_at	AGAP5	0.000301629	0.000301617	1	0.000301593	yes	Th2 up
221850_x_at	AGAP6	0.000301629	0.000301617	1	0.000301593	yes	Th2 up
221850_x_at	AGAP7	0.000301629	0.000301617	1	0.000301593	yes	Th2 up
221850_x_at	AGAP8	0.000301629	0.000301617	1	0.000301593	yes	Th2 up
221850_x_at	CTGLF10P	0.000301629	0.000301617	1	0.000301593	yes	Th2 up
221850_x_at	AGAP4	0.000301629	0.000301617	1	0.000301593	yes	Th2 up
221850_x_at	CTGLF11P	0.000301629	0.000301617	1	0.000301593	yes	Th2 up
221850_x_at	AGAP10	0.000301629	0.000301617	1	0.000301593	yes	Th2 up
221850_x_at	CTGLF12P	0.000301629	0.000301617	1	0.000301593	yes	Th2 up
221850_x_at	AGAP11	0.000201796	0.000201784	1	0.00020176	yes	Th2 up
219700_at	PLXDC1	4.98829e-05	4.98725e-05	1	4.98672e-05	yes	Th2 up
209567_at	ADHFE1	0.00105238	0.00105229	1	0.00105228	yes	Th2 up
209567_at	RRS1	0.00105238	0.00105229	1	0.00105228	yes	Th2 up
227692_at	GNAI1	0.000505355	0.000505332	1	0.000505285	yes	Th2 up
209200_at	MEF2C	0.000755175	0.00075517	1	0.000755112	yes	Th2 up
206999_at	IL12RB2	0.311758	0.311758	1	0.311758	yes	Th2 down
205593_s_at	PDE9A	0.000321181	0.000321311	1	0.000321172	yes	Th2 up
211742_s_at	EVI2B	0.000358431	0.000358514	1	0.000358431	yes	Th2 up
205278_at	GAD1	0.0168451	0.0168453	1	0.0168451	yes	Th2 up
AFFX-HUMISGF3A/M97935_MA_at	STAT1	6.90962e-05	6.91149e-05	1	6.90711e-05	yes	Th2 down
216598_s_at	CCL2	7.72171e-05	7.72127e-05	1	7.7211e-05	yes	Th2 down
207900_at	CCL17	0.00125072	0.00125072	1	0.00125061	yes	Th2 up
1558438_a_at	IGHEP1	0.00144889	0.00144914	1	0.00144888	yes	Th2 up
1558438_a_at	IGHE	0.00144889	0.00144914	1	0.00144888	yes	Th2 up
200907_s_at	PALLD	0.967031	0.967032	1	0.967031	yes	Th2 down
203029_s_at	PTPRN2	0.00215117	0.00215163	1	0.00215117	yes	Th2 up
214059_at	IFI44	0.0108021	0.0108022	1	0.0108021	yes	Th2 down
204041_at	MAOB	0.00985207	0.00985251	0.999999	0.00985202	yes	Th2 up
204858_s_at	SCO2	0.00111944	0.00111956	0.999999	0.00111943	yes	Th2 down
204858_s_at	TYMP	0.00111944	0.00111956	0.999999	0.00111943	yes	Th2 down
229572_at	ATP6V0A2	0.000119676	0.000120092	0.999999	0.000119667	yes	Th2 up
228375_at	IGSF11	0.0121013	0.012101	0.999999	0.0121008	yes	Th2 up
221170_at	HRH4	0.00101223	0.00101272	0.999999	0.00101218	no	Th2 up
221679_s_at	ABHD6	0.00223621	0.00223556	0.999999	0.00223556	yes	Th2 up
210517_s_at	AKAP12	0.00343239	0.00343272	0.999999	0.0034323	yes	Th2 up
224701_at	PARP14	0.00109294	0.00109298	0.999999	0.00109292	yes	Th2 down
201663_s_at	SMC4	4.71422e-06	4.89528e-06	0.999999	4.68134e-06	yes	Th2 up
205476_at	CCL20	7.48481e-05	7.49306e-05	0.999999	7.48431e-05	yes	Th2 down
219243_at	GIMAP4	0.00269629	0.00269727	0.999999	0.00269628	yes	Th2 down
1559263_s_at	ZC3H12D	0.000173695	0.00017381	0.999999	0.000173617	yes	Th2 down
213469_at	PGAP1	0.00268023	0.00268135	0.999999	0.00268023	yes	Th2 down
227113_at	ADHFE1	9.40456e-05	9.40903e-05	0.999999	9.39857e-05	no	Th2 up
210643_at	TNFSF11	0.00710004	0.00710158	0.999998	0.00710004	yes	Th2 up
219352_at	HERC6	0.00726993	0.0072708	0.999998	0.00726991	yes	Th2 down
204415_at	IFI6	0.00918876	0.00919004	0.999998	0.00918875	yes	Th2 down
203387_s_at	TBC1D4	0.000946308	0.000946666	0.999998	0.000945882	yes	Th2 up
205483_s_at	ISG15	0.00123411	0.00123474	0.999998	0.00123409	yes	Th2 down
203835_at	LRRC32	0.00345181	0.00345353	0.999998	0.00345179	yes	Th2 up
208392_x_at	SP110	0.00263233	0.00263276	0.999998	0.00263229	yes	Th2 down
206670_s_at	GAD1	0.00634315	0.00634268	0.999998	0.00634203	yes	Th2 up
205933_at	SETBP1	0.388511	0.388509	0.999998	0.388509	yes	Th2 up
204938_s_at	PLN	0.000563173	0.000565101	0.999998	0.000563172	no	Th2 down
205257_s_at	AMPH	0.00157218	0.001574	0.999998	0.00157199	no	Th2 up
217080_s_at	HOMER2	0.00305522	0.00305694	0.999997	0.00305482	no	Th2 up
207030_s_at	CSRP2	0.00210776	0.00210555	0.999997	0.00210535	yes	Th2 up
202850_at	ABCD3	4.78187e-05	4.74068e-05	0.999997	4.73797e-05	yes	Th2 up
210473_s_at	GPR125	0.000101816	0.000103622	0.999997	0.000101812	yes	Th2 up
224801_at	NDFIP2	1.43161e-05	1.4506e-05	0.999997	1.43095e-05	yes	Th2 up
244317_at	KIAA1324L	0.00187087	0.00187358	0.999997	0.00187079	yes	Th2 up
214453_s_at	IFI44	0.0108666	0.0108694	0.999997	0.0108666	yes	Th2 down
205796_at	TCP11L1	0.00372362	0.00372296	0.999997	0.003722	yes	Th2 down
227148_at	PLEKHH2	7.79815e-05	7.65623e-05	0.999997	7.63593e-05	no	Th2 up
201508_at	IGFBP4	0.000919733	0.000920067	0.999996	0.000919248	no	Th2 down
200897_s_at	PALLD	0.06696	0.0669643	0.999996	0.06696	yes	Th2 down
220118_at	ZBTB32	0.000104535	0.000105142	0.999995	0.000104519	yes	Th2 down
219869_s_at	SLC39A8	6.35058e-05	6.32022e-05	0.999995	6.3152e-05	yes	Th2 up
203372_s_at	SOCS2	0.00144506	0.00144005	0.999995	0.00144004	yes	Th2 down
202426_s_at	RXRA	9.1234e-05	9.41468e-05	0.999994	9.12018e-05	yes	Th2 up
202421_at	IGSF3	0.167088	0.167095	0.999993	0.167088	yes	Th2 up
AFFX-HUMISGF3A/M97935_MB_at	STAT1	2.30405e-05	2.35211e-05	0.999992	2.29223e-05	yes	Th2 down
209147_s_at	PPAP2A	0.0160257	0.0160176	0.999992	0.0160176	no	Th2 up
227530_at	AKAP12	0.00309477	0.00308788	0.999992	0.00308746	yes	Th2 up
223220_s_at	PARP9	0.00459814	0.00460422	0.999991	0.00459788	yes	Th2 down
AFFX-HUMISGF3A/M97935_5_at	STAT1	0.000979083	0.000977846	0.999991	0.000977248	yes	Th2 down
205934_at	PLCL1	0.000643399	0.000646156	0.99999	0.000643273	yes	Th2 up
205225_at	ESR1	0.000370127	0.000365223	0.99999	0.000364275	no	Th2 up
218451_at	CDCP1	0.00687859	0.00687417	0.99999	0.00687196	yes	Th2 up
227955_s_at	EFNA5	0.00351632	0.00352308	0.999988	0.00351455	no	Th2 up
229072_at	RAB30	0.00148489	0.00148514	0.999988	0.00148377	yes	Th2 up
201438_at	COL6A3	1.94795e-05	1.95169e-05	0.999988	1.94628e-05	yes	Th2 down
239294_at	PIK3CG	0.0543534	0.0543655	0.999988	0.0543534	yes	Th2 up
202429_s_at	PPP3CA	0.000794414	0.000795569	0.999988	0.000794349	no	Th2 up
210279_at	GPR18	0.0114134	0.0114238	0.999987	0.0114133	yes	Th2 up
222920_s_at	KIAA0748	0.000320456	0.000321134	0.999987	0.000319694	yes	Th2 up
225612_s_at	B3GNT5	0.000348015	0.000339063	0.999987	0.000337881	yes	Th2 up
223168_at	RHOU	0.00880631	0.00879739	0.999986	0.00879668	yes	Th2 down
219364_at	DHX58	0.00177269	0.00177298	0.999985	0.00177234	no	Th2 down
217979_at	TSPAN13	0.00490526	0.0049045	0.999985	0.0048987	yes	Th2 up
205905_s_at	MICA	0.00118947	0.00119862	0.999984	0.00118891	yes	Th2 down
205905_s_at	MICB	0.00118947	0.00119862	0.999984	0.00118891	yes	Th2 down
201666_at	TIMP1	1.07729e-05	1.05502e-05	0.999984	1.04383e-05	yes	Th2 up
228607_at	OAS2	0.00262	0.00261925	0.999982	0.00261891	yes	Th2 down
228390_at	RAB30	0.000206484	0.000201778	0.999982	0.000201159	yes	Th2 up
232231_at	RUNX2	3.50776e-05	3.91414e-05	0.999982	3.4545e-05	no	Th2 up
230109_at	PDE7B	0.415941	0.41596	0.999981	0.415941	yes	Th2 up
209205_s_at	LMO4	0.0696016	0.0696225	0.999979	0.0696016	yes	Th2 down
210469_at	DLG5	0.00110462	0.00111604	0.999979	0.00110218	yes	Th2 up
230135_at	HHIP	0.00154319	0.00152206	0.999978	0.00152189	no	Th2 up
231192_at	LPAR3	0.180174	0.180197	0.999976	0.180174	no	Th2 down
203881_s_at	DMD	0.999968	0.999993	0.999975	0.999968	yes	Th2 down
205660_at	OASL	0.00384633	0.00385085	0.999975	0.00384575	yes	Th2 down
222343_at	BCL2L11	0.000133356	0.00012941	0.999973	0.000128823	no	Th2 up
220322_at	IL1F9	0.000789157	0.00079492	0.999973	0.00078914	no	Th2 down
235574_at	GBP4	0.00121266	0.00123023	0.99997	0.00121266	yes	Th2 down
228555_at	CAMK2D	3.30927e-06	2.92999e-06	0.99997	2.88032e-06	yes	Th2 up
222262_s_at	ETNK1	1.76325e-05	1.71839e-05	0.99997	1.70954e-05	yes	Th2 up
213361_at	TDRD7	0.00225738	0.00226149	0.999965	0.00225728	yes	Th2 down
227080_at	ZNF697	0.00180248	0.00178519	0.999963	0.00178041	no	Th2 up
208436_s_at	IRF7	0.0119014	0.011936	0.999963	0.0119013	yes	Th2 down
235252_at	KSR1	0.0150005	0.0150393	0.999961	0.0150005	yes	Th2 down
208923_at	CYFIP1	0.00210536	0.00213509	0.999961	0.00210531	yes	Th2 down
219863_at	HERC5	0.011642	0.011669	0.99996	0.0116416	yes	Th2 down
204747_at	IFIT3	0.00172699	0.00173026	0.999959	0.00172682	yes	Th2 down
204126_s_at	CDC45	1.65092e-06	1.88875e-06	0.999959	1.61973e-06	yes	Th2 up
205639_at	AOAH	0.00195983	0.00198265	0.999957	0.00195939	yes	Th2 up
235175_at	GBP4	0.000388426	0.000396276	0.999956	0.000388351	yes	Th2 down
225464_at	FRMD6	0.00484312	0.00487024	0.999955	0.00484308	yes	Th2 down
227609_at	EPSTI1	0.000701402	0.000711103	0.999954	0.000700541	yes	Th2 down
204972_at	OAS2	0.000880079	0.000883164	0.999954	0.000879646	yes	Th2 down
200906_s_at	PALLD	0.94015	0.940198	0.999951	0.94015	yes	Th2 down
206669_at	GAD1	0.01709	0.0170459	0.99995	0.0170456	yes	Th2 up
227792_at	ITPRIPL2	0.00171916	0.00167126	0.999947	0.00167037	no	Th2 up
213920_at	CUX2	0.000862293	0.000852216	0.999941	0.00085218	no	Th2 down
202446_s_at	PLSCR1	0.00246257	0.0025115	0.999938	0.00246254	yes	Th2 down
201681_s_at	DLG5	0.000410275	0.000406147	0.999936	0.000401703	yes	Th2 up
229367_s_at	GIMAP6	0.0207402	0.0207798	0.999936	0.0207312	yes	Th2 down
209392_at	ENPP2	0.0239787	0.0240436	0.999934	0.0239787	yes	Th2 down
1555292_at	FAM40B	0.00614625	0.00620803	0.999932	0.00614613	yes	Th2 down
209762_x_at	SP110	0.000392721	0.000400392	0.99993	0.000391874	yes	Th2 down
205704_s_at	ATP6V0A2	9.06887e-06	8.60044e-06	0.999929	8.47019e-06	yes	Th2 up
235276_at	EPSTI1	0.00704018	0.00708057	0.999927	0.00703712	yes	Th2 down
209969_s_at	STAT1	0.00018045	0.000188973	0.999924	0.000179052	yes	Th2 down
201860_s_at	PLAT	0.00200873	0.00206491	0.999924	0.00200867	no	Th2 down
210865_at	FASLG	0.000263712	0.000257645	0.999918	0.000250528	yes	Th2 up
229198_at	USP35	8.17182e-06	8.37086e-06	0.999917	8.04038e-06	no	Th2 up
206100_at	CPM	0.000807921	0.000804988	0.999914	0.000804722	no	Th2 down
204070_at	RARRES3	0.0339657	0.033989	0.999913	0.0339429	yes	Th2 down
235310_at	GCET2	0.00209052	0.002105	0.999913	0.00207977	yes	Th2 down
206925_at	ST8SIA4	0.00180421	0.0018575	0.999911	0.001796	no	Th2 up
208605_s_at	NTRK1	0.00546439	0.00555201	0.999906	0.00546275	no	Th2 up
242393_x_at	BMS1P1	0.00117212	0.00119515	0.999905	0.00117107	no	Th2 up
242393_x_at	AGAP10	0.00117212	0.00119515	0.999905	0.00117107	no	Th2 up
226568_at	FAM102B	0.000991759	0.000984939	0.999901	0.000977912	yes	Th2 up
204702_s_at	NFE2L3	0.000479233	0.000483447	0.999897	0.000475184	yes	Th2 down
1552264_a_at	MAPK1	4.74521e-06	4.90367e-06	0.999895	4.61159e-06	no	Th2 up
210797_s_at	OASL	0.00245812	0.0024597	0.99989	0.00245715	no	Th2 down
244509_at	GPR155	0.000607414	0.000606342	0.999886	0.000603324	no	Th2 down
223582_at	GPR98	0.00232384	0.00241352	0.999885	0.00231976	no	Th2 up
208012_x_at	SP110	0.000450655	0.000462822	0.999883	0.000450171	yes	Th2 down
206369_s_at	PIK3CG	0.00816714	0.00824343	0.999883	0.00816052	no	Th2 up
226103_at	NEXN	0.00443078	0.00444004	0.99988	0.00442753	yes	Th2 down
225611_at	MAST4	0.00216409	0.00228277	0.99988	0.00216409	yes	Th2 down
224596_at	SLC44A1	0.00128653	0.00132842	0.999878	0.00128427	yes	Th2 down
211126_s_at	CSRP2	0.00122366	0.00111329	0.999878	0.00111261	no	Th2 up
216044_x_at	FAM69A	0.000104479	8.93154e-05	0.999877	8.84039e-05	yes	Th2 up
205988_at	CD84	0.0049087	0.00489315	0.999876	0.00486019	yes	Th2 up
213524_s_at	G0S2	0.0131587	0.0132641	0.99987	0.0131585	yes	Th2 down
213256_at	MARCH3	0.0948096	0.0949262	0.999863	0.0948072	yes	Th2 down
224156_x_at	IL17RB	0.000781763	0.000747449	0.999861	0.000739423	no	Th2 up
209485_s_at	OSBPL1A	0.00115547	0.00111508	0.999859	0.00111107	no	Th2 up
231880_at	FAM40B	0.0176341	0.0177802	0.999845	0.0176333	yes	Th2 down
239725_at	PGAP1	0.0409425	0.0411056	0.999835	0.0409425	yes	Th2 down
1556037_s_at	HHIP	0.00334481	0.00319079	0.999834	0.00318882	no	Th2 up
219211_at	USP18	0.0029641	0.00297027	0.999833	0.0029626	yes	Th2 down
227015_at	ASPHD2	5.78648e-06	6.00055e-06	0.999831	5.58388e-06	yes	Th2 down
1552309_a_at	NEXN	0.00703481	0.00706593	0.999831	0.0070314	yes	Th2 down
204135_at	FILIP1L	0.00985886	0.0100298	0.999829	0.0098588	no	Th2 up
218400_at	OAS3	0.00455166	0.00460427	0.999816	0.00455078	yes	Th2 down
203596_s_at	IFIT5	0.00084156	0.000845211	0.999794	0.000841279	no	Th2 down
225415_at	DTX3L	0.00216516	0.00227138	0.999788	0.0021626	yes	Th2 down
219947_at	CLEC4A	0.000289983	0.000294337	0.999778	0.000277656	yes	Th2 up
228365_at	CPNE8	0.00127604	0.00130991	0.999774	0.0012756	no	Th2 down
205758_at	CD8A	0.00112724	0.00114934	0.99977	0.0011221	no	Th2 up
226098_at	IFT80	0.00105694	0.00107728	0.999763	0.00104405	yes	Th2 up
236519_at	C9ORF135	0.237682	0.237932	0.99975	0.237682	yes	Th2 up
213294_at	EIF2AK2	0.0026884	0.00275475	0.999732	0.00268589	yes	Th2 down
209598_at	PNMA2	0.0700623	0.0703282	0.999732	0.0700623	no	Th2 down
205904_at	MICA	0.000787677	0.000789174	0.999725	0.000772827	yes	Th2 down
226757_at	IFIT2	0.00566648	0.00577883	0.9997	0.00566316	yes	Th2 down
228937_at	C13ORF31	0.00191772	0.00195625	0.999697	0.00190462	no	Th2 down
219017_at	ETNK1	9.93461e-06	8.85842e-06	0.999685	8.68628e-06	yes	Th2 up
200878_at	EPAS1	0.289907	0.290221	0.999663	0.289905	yes	Th2 down
202430_s_at	PLSCR1	0.00313293	0.00336725	0.999639	0.00313247	yes	Th2 down
218676_s_at	PCTP	0.00191038	0.00206691	0.999637	0.00191016	no	Th2 down
219525_at	SLC47A1	0.000325162	0.000360949	0.999628	0.000321755	no	Th2 up
225842_at	PHLDA1	2.67868e-06	0.000333971	0.99962	2.41727e-06	yes	Th2 up
206486_at	LAG3	0.00400389	0.00427361	0.999614	0.00400311	yes	Th2 down
213293_s_at	TRIM22	0.000946963	0.00099833	0.999612	0.000942565	yes	Th2 down
228915_at	DACH1	0.00174315	0.00169036	0.999583	0.00168728	yes	Th2 up
210946_at	PPAP2A	0.000658319	0.000654251	0.999582	0.000647397	no	Th2 up
218986_s_at	DDX60	0.0160524	0.0164346	0.999575	0.0160518	yes	Th2 down
218878_s_at	SIRT1	0.0102104	0.0105438	0.999571	0.0102096	yes	Th2 down
238327_at	ODF3B	0.00440703	0.0043743	0.999563	0.00434763	no	Th2 down
225166_at	ARHGAP18	0.00045384	0.000448261	0.999556	0.000406799	no	Th2 up
214038_at	CCL8	0.22758	0.228039	0.999541	0.22758	yes	Th2 down
205027_s_at	MAP3K8	0.99629	0.996774	0.999516	0.99629	yes	Th2 down
226563_at	SMAD2	2.68856e-05	3.11532e-05	0.999516	2.57644e-05	no	Th2 up
204032_at	BCAR3	0.000519987	0.000694511	0.999453	0.000506029	no	Th2 up
221430_s_at	RNF146	0.00778259	0.00743367	0.999428	0.00737644	no	Th2 up
242943_at	ST8SIA4	0.00335109	0.00331671	0.99941	0.00323297	yes	Th2 up
202688_at	TNFSF10	0.00152096	0.00156634	0.999386	0.0015156	yes	Th2 down
200931_s_at	VCL	0.00123213	0.0011746	0.999384	0.00116465	yes	Th2 up
208949_s_at	LGALS3	6.97481e-05	6.34583e-05	0.999339	5.74992e-05	yes	Th2 down
225512_at	ZBTB38	0.00262155	0.00267474	0.999314	0.0026037	yes	Th2 up
227379_at	MBOAT1	5.77251e-05	7.07056e-05	0.999314	4.94754e-05	yes	Th2 up
1558956_s_at	IFT80	0.00105074	0.0010869	0.999309	0.00102721	yes	Th2 up
203765_at	GCA	0.0053811	0.00595523	0.999306	0.00538018	yes	Th2 down
203236_s_at	LGALS9	6.43577e-05	4.57443e-05	0.999301	4.52539e-05	no	Th2 down
204787_at	VSIG4	0.00391149	0.00436828	0.999298	0.0038689	no	Th2 up
238725_at	IRF1	0.00185109	0.00191332	0.999286	0.00181158	yes	Th2 down
210029_at	IDO1	0.242031	0.242754	0.999276	0.242031	yes	Th2 down
205311_at	DDC	0.00302514	0.00360221	0.999266	0.00301671	no	Th2 up
227084_at	DTNA	3.74012e-05	9.2826e-05	0.999257	3.65392e-05	no	Th2 down
206118_at	STAT4	0.00086163	0.000864681	0.999243	0.000850663	yes	Th2 up
204994_at	MX2	0.00348671	0.00361537	0.999203	0.00348087	yes	Th2 down
227478_at	SETBP1	0.00518583	0.00456039	0.999166	0.00455503	yes	Th2 up
1555372_at	BCL2L11	8.13952e-05	5.06461e-05	0.999153	5.01831e-05	yes	Th2 up
235306_at	GIMAP8	0.00402832	0.0047186	0.999127	0.00402592	yes	Th2 down
228003_at	RAB30	6.21742e-05	8.35422e-05	0.999119	6.05311e-05	no	Th2 up
241801_at	PGAP1	0.0190583	0.0198068	0.999118	0.0190566	no	Th2 down
202457_s_at	PPP3CA	5.63286e-05	5.67461e-05	0.999114	5.53534e-05	no	Th2 up
231929_at	IKZF2	0.0072675	0.00811592	0.999102	0.00726662	yes	Th2 up
212599_at	AUTS2	0.000466811	0.000358367	0.9991	0.000356553	yes	Th2 up
204925_at	CTNS	0.000471363	0.000416525	0.999084	0.0004129	yes	Th2 up
36566_at	CTNS	0.000461108	0.000322734	0.999077	0.000320172	yes	Th2 up
202864_s_at	SP100	0.00366341	0.0042025	0.999059	0.00366225	yes	Th2 down
222793_at	DDX58	0.00266174	0.00274645	0.999049	0.00266036	yes	Th2 down
219836_at	ZBED2	0.000330828	0.000426053	0.999028	0.000328829	yes	Th2 down
206385_s_at	ANK3	0.0104316	0.0107945	0.999011	0.0103936	yes	Th2 down
204698_at	ISG20	0.00299334	0.00328346	0.998939	0.00299047	yes	Th2 down
229074_at	EHD4	0.000576742	0.00072669	0.998934	0.000575164	yes	Th2 down
222392_x_at	PERP	0.00320332	0.00404999	0.998927	0.00320284	yes	Th2 down
219520_s_at	WWC3	0.00139743	0.0010404	0.998896	0.00103193	yes	Th2 up
243222_at	ALPK1	0.000829798	0.000846125	0.99885	0.000791978	no	Th2 down
203139_at	DAPK1	0.00561329	0.00648274	0.998833	0.00560605	yes	Th2 up
224595_at	SLC44A1	0.00564261	0.00636907	0.998799	0.00563722	yes	Th2 down
220684_at	TBX21	0.132438	0.133664	0.998765	0.132438	yes	Th2 down
204482_at	CLDN5	0.00402504	0.00415374	0.99872	0.00400626	yes	Th2 up
204939_s_at	PLN	0.0279718	0.0291685	0.99871	0.0279696	no	Th2 down
205580_s_at	HRH1	0.01647	0.0177548	0.998705	0.0164694	no	Th2 up
220150_s_at	FAM184A	0.000686434	0.0012204	0.998701	0.000683558	no	Th2 down
209267_s_at	SLC39A8	0.000407808	0.000422306	0.998701	0.000384414	yes	Th2 up
228903_at	CES4A	0.000305922	0.000294338	0.998694	0.000280994	no	Th2 up
225606_at	BCL2L11	0.000170217	0.000114612	0.998681	0.000111935	yes	Th2 up
33304_at	ISG20	0.00171191	0.00214711	0.998677	0.00171101	yes	Th2 down
205254_x_at	TCF7	7.23599e-06	1.67162e-05	0.998652	6.99001e-06	no	Th2 down
229901_at	ZNF488	0.00593531	0.00589957	0.998601	0.00581295	no	Th2 up
224799_at	NDFIP2	2.27031e-06	2.28143e-06	0.998581	1.84332e-06	yes	Th2 up
206370_at	PIK3CG	0.000633138	0.00102287	0.998578	0.000622602	no	Th2 up
219255_x_at	IL17RB	0.00139997	0.00122939	0.998541	0.00113523	no	Th2 up
212256_at	GALNT10	0.0835549	0.0850254	0.998527	0.0835548	yes	Th2 down
228617_at	XAF1	0.00417434	0.00495841	0.998498	0.00416617	yes	Th2 down
212397_at	RDX	1.58141e-05	2.38997e-05	0.998463	1.55505e-05	yes	Th2 down
222746_s_at	BSPRY	0.13336	0.13496	0.998398	0.13336	yes	Th2 down
214036_at	EFNA5	0.00129458	0.00102423	0.998326	0.000998176	no	Th2 up
201926_s_at	CD55	3.71113e-05	1.66789e-05	0.998133	1.46501e-05	no	Th2 up
205463_s_at	PDGFA	0.000144969	0.000143703	0.998104	0.000138884	no	Th2 down
207315_at	CD226	3.42054e-05	0.000151225	0.998059	3.31798e-05	yes	Th2 down
225525_at	KIAA1671	0.00136793	0.00207386	0.998012	0.00136649	yes	Th2 down
202284_s_at	CDKN1A	0.0321776	0.0340126	0.997966	0.0321558	yes	Th2 down
AFFX-HUMISGF3A/M97935_3_at	STAT1	1.90155e-05	2.71186e-05	0.997963	1.53513e-05	yes	Th2 down
205114_s_at	CCL3	0.00652155	0.00759677	0.997953	0.00647868	yes	Th2 down
205114_s_at	CCL3L3	0.00652155	0.00759677	0.997953	0.00647868	yes	Th2 down
205114_s_at	CCL3L1	0.00652155	0.00759677	0.997953	0.00647868	yes	Th2 down
209199_s_at	MEF2C	0.00173857	0.00148875	0.997952	0.00139161	no	Th2 up
217933_s_at	LAP3	0.00263766	0.00403647	0.997916	0.00263689	yes	Th2 down
212657_s_at	IL1RN	0.000861871	0.000257838	0.9979	0.000249927	yes	Th2 up
205174_s_at	QPCT	0.000597453	0.00257043	0.997787	0.000596998	yes	Th2 up
210985_s_at	SP100	0.0065002	0.00696527	0.997774	0.00649465	no	Th2 down
210985_s_at	HMGB1P3	0.0065002	0.00696527	0.997774	0.00649465	no	Th2 down
236471_at	NFE2L3	0.00117937	0.00145882	0.997746	0.00115525	no	Th2 down
207339_s_at	LTB	0.000590695	0.00065216	0.997693	0.000512516	yes	Th2 down
201664_at	SMC4	0.000955141	0.00122035	0.997631	0.000936127	yes	Th2 up
207777_s_at	SP140	0.0027184	0.00358424	0.99762	0.00271593	no	Th2 down
224336_s_at	DUSP16	0.0040203	0.00612719	0.997576	0.00401952	yes	Th2 down
204351_at	S100P	0.000397415	0.000372817	0.997463	0.000349125	yes	Th2 up
202468_s_at	CTNNAL1	7.34989e-05	0.000101697	0.997413	7.21964e-05	yes	Th2 up
203763_at	DYNC2LI1	0.00581157	0.00763755	0.997363	0.00574105	yes	Th2 up
64064_at	GIMAP5	0.00171684	0.00371673	0.997302	0.00171228	no	Th2 down
230261_at	ST8SIA4	0.00265232	0.00268756	0.997273	0.00246238	yes	Th2 up
225615_at	IFFO2	0.0018492	0.00178591	0.997272	0.00172349	no	Th2 up
215111_s_at	TSC22D1	0.000334012	0.000404489	0.997208	0.000330062	yes	Th2 down
218943_s_at	DDX58	0.00317201	0.00342359	0.997146	0.00315553	yes	Th2 down
201212_at	LGMN	0.00696883	0.00856269	0.997127	0.00694071	yes	Th2 down
225636_at	STAT2	0.000634559	0.000784027	0.997058	0.000630587	no	Th2 down
226853_at	BMP2K	0.000115566	0.00135053	0.997011	0.00011036	no	Th2 down
212062_at	ATP9A	0.254721	0.257642	0.996972	0.254713	no	Th2 down
208965_s_at	IFI16	0.00112452	0.00163055	0.996957	0.00110751	yes	Th2 down
220059_at	STAP1	0.00124947	0.00194527	0.996949	0.0012381	yes	Th2 down
1553713_a_at	RHEBL1	0.000344364	0.00075283	0.996938	0.000341681	no	Th2 down
204005_s_at	PAWR	0.00715614	0.00518424	0.996934	0.00517801	no	Th2 down
227458_at	CD274	0.000115874	0.000651904	0.996839	0.000114937	yes	Th2 down
204781_s_at	FAS	0.0528316	0.0558211	0.996824	0.0528149	yes	Th2 down
238018_at	FAM150B	0.00193735	0.000959395	0.996807	0.000929529	no	Th2 up
1555785_a_at	XRN1	0.144957	0.14776	0.996794	0.144893	no	Th2 down
211302_s_at	PDE4B	6.77959e-05	0.000339942	0.99678	6.45836e-05	yes	Th2 down
218542_at	CEP55	6.73815e-06	4.24184e-05	0.996775	6.59653e-06	yes	Th2 up
231166_at	GPR155	0.00287761	0.00429004	0.996759	0.00286555	yes	Th2 down
203333_at	KIFAP3	3.25033e-05	2.69242e-05	0.996676	2.23968e-05	no	Th2 down
201641_at	BST2	0.00182925	0.00275269	0.996633	0.00181945	yes	Th2 down
203231_s_at	ATXN1	9.35802e-05	0.0014535	0.99662	9.33291e-05	no	Th2 up
219748_at	TREML2	0.00254431	0.000957581	0.996572	0.000938972	no	Th2 up
229116_at	CNKSR2	0.000718706	0.000590122	0.996498	0.000579008	yes	Th2 up
228055_at	NAPSB	0.996197	0.999733	0.996464	0.996197	yes	Th2 down
216945_x_at	PASK	6.68779e-05	0.000116822	0.996461	6.41585e-05	yes	Th2 down
214708_at	SNTB1	0.000142531	0.000165864	0.996442	0.000115692	no	Th2 up
223475_at	CRISPLD1	0.341312	0.344934	0.996378	0.341312	yes	Th2 down
211367_s_at	CASP1	0.00216435	0.00293905	0.996291	0.00215907	no	Th2 down
222549_at	CLDN1	0.000161509	5.56653e-05	0.996241	5.16546e-05	yes	Th2 up
211333_s_at	FASLG	0.00182949	0.00330141	0.99624	0.00175375	no	Th2 up
205156_s_at	ACCN2	0.000450524	0.000499307	0.996076	0.000260802	no	Th2 up
206133_at	XAF1	0.00287374	0.00312529	0.996023	0.00286198	yes	Th2 down
225613_at	MAST4	0.00189791	0.00558292	0.996019	0.00189765	yes	Th2 down
209459_s_at	ABAT	0.000146507	0.000206203	0.99595	0.000144638	yes	Th2 up
202910_s_at	CD97	5.51029e-05	6.35396e-05	0.995904	5.01904e-05	yes	Th2 down
205442_at	MFAP3L	0.0011871	0.000978824	0.995901	0.000889447	no	Th2 up
243610_at	C9ORF135	0.0365551	0.0388412	0.995751	0.0362632	yes	Th2 up
211372_s_at	IL1R2	0.0844406	0.0886742	0.995711	0.0844403	yes	Th2 down
202942_at	ETFB	0.000257183	0.000319676	0.995693	0.000231826	no	Th2 up
215195_at	PRKCA	0.00065156	0.000860758	0.995627	0.000622035	no	Th2 up
206637_at	P2RY14	0.270583	0.274961	0.995616	0.270582	yes	Th2 down
227014_at	ASPHD2	8.80206e-06	2.33017e-05	0.995462	8.60643e-06	yes	Th2 down
209761_s_at	SP110	0.00227819	0.00284044	0.995424	0.00225828	no	Th2 down
201464_x_at	JUN	5.95211e-05	0.00128381	0.99535	5.93653e-05	yes	Th2 down
204780_s_at	FAS	0.0121297	0.0155772	0.995334	0.0121091	yes	Th2 down
1560788_at	MYO3B	0.000909361	0.000898691	0.995313	0.000836541	no	Th2 up
203474_at	IQGAP2	7.10077e-05	0.00031302	0.995288	6.89864e-05	no	Th2 down
37145_at	GNLY	0.0259962	0.0278988	0.995227	0.0259522	yes	Th2 down
228094_at	AMICA1	0.000513286	0.00275433	0.995051	0.000511938	yes	Th2 up
202531_at	IRF1	0.00151795	0.00181528	0.995035	0.00139659	yes	Th2 down
235051_at	CCDC50	0.000577918	0.000162466	0.995008	0.000161105	no	Th2 down
206518_s_at	RGS9	0.00178869	0.00329054	0.995001	0.00171591	no	Th2 up
205698_s_at	MAP2K6	0.00324404	0.00782139	0.994985	0.00324221	yes	Th2 up
231577_s_at	GBP1	0.000222447	0.000368392	0.994622	0.000218438	yes	Th2 down
202863_at	SP100	0.0113428	0.0156855	0.994617	0.0113403	yes	Th2 down
204057_at	IRF8	1.69128e-05	4.2184e-05	0.994603	1.61466e-05	yes	Th2 down
216252_x_at	FAS	0.374099	0.379557	0.994521	0.374096	no	Th2 down
1552316_a_at	GIMAP1	0.00608177	0.00899763	0.994451	0.00600465	yes	Th2 down
224916_at	TMEM173	0.00705788	0.0102781	0.994406	0.00703392	yes	Th2 down
206181_at	SLAMF1	0.000221866	0.00067737	0.994267	0.000216886	yes	Th2 down
225196_s_at	MRPS26	0.000516781	0.000526969	0.994235	0.000464562	yes	Th2 up
230036_at	SAMD9L	0.00305271	0.00339087	0.993815	0.00300243	yes	Th2 down
219777_at	GIMAP6	0.0104052	0.0146445	0.99377	0.0103739	yes	Th2 down
219615_s_at	KCNK5	3.35216e-06	3.2063e-06	0.993709	2.06523e-06	no	Th2 up
202687_s_at	TNFSF10	0.00213359	0.00289246	0.993461	0.00212287	yes	Th2 down
209999_x_at	SOCS1	0.00456453	0.00321555	0.993416	0.00312818	yes	Th2 up
208608_s_at	SNTB1	0.00141436	0.00244005	0.993334	0.00131738	no	Th2 up
202180_s_at	MVP	0.00224867	0.00538288	0.99332	0.00223246	yes	Th2 down
226609_at	DCBLD1	0.00106536	0.00125822	0.99332	0.000819576	no	Th2 up
231106_at	BMS1P1	0.00121585	0.0048944	0.993305	0.00119643	no	Th2 up
37953_s_at	ACCN2	0.00315777	0.00713167	0.993296	0.00315287	no	Th2 up
213265_at	PGA5	0.0023467	0.000776226	0.993181	0.000656708	no	Th2 up
213265_at	PGA4	0.0023467	0.000776226	0.993181	0.000656708	no	Th2 up
213265_at	PGA3	0.0023467	0.000776226	0.993181	0.000656708	no	Th2 up
213534_s_at	PASK	6.56832e-05	0.000142378	0.99318	5.57683e-05	yes	Th2 down
218217_at	SCPEP1	0.000266987	0.000321922	0.992998	0.000245485	yes	Th2 up
207681_at	CXCR3	0.00135837	0.00125392	0.992921	0.00122225	yes	Th2 down
202391_at	BASP1	0.000259696	0.000678241	0.992866	0.000245023	yes	Th2 down
235643_at	SAMD9L	0.0157076	0.0164235	0.992614	0.0156487	no	Th2 down
203574_at	NFIL3	0.00285423	0.00283755	0.992571	0.0027206	yes	Th2 up
219454_at	EGFL6	0.000197939	0.000945483	0.992335	0.000138232	no	Th2 up
218182_s_at	CLDN1	0.00110884	0.000522189	0.992262	0.000426864	yes	Th2 up
203373_at	SOCS2	0.000926321	0.000385782	0.992248	0.000357787	yes	Th2 down
201169_s_at	BHLHE40	0.000405943	0.000371112	0.992192	0.000288209	yes	Th2 down
203762_s_at	DYNC2LI1	0.0517099	0.0590665	0.992183	0.0516765	yes	Th2 up
204533_at	CXCL10	0.0453787	0.0531465	0.992128	0.045378	yes	Th2 down
220576_at	PGAP1	0.0109077	0.0127484	0.991963	0.0108736	yes	Th2 down
228372_at	C10ORF128	0.00271407	0.00416066	0.991912	0.00266824	yes	Th2 up
227168_at	MIAT	0.161607	0.169882	0.991704	0.161606	yes	Th2 down
210118_s_at	IL1A	3.36786e-05	3.39329e-05	0.991672	2.9154e-05	no	Th2 down
212771_at	FAM171A1	0.00476276	0.0125497	0.9916	0.00476234	yes	Th2 up
223980_s_at	SP110	0.00259796	0.00322057	0.991439	0.00255612	yes	Th2 down
204364_s_at	REEP1	0.000195418	0.000476042	0.991154	0.000109312	no	Th2 up
217497_at	TYMP	0.017008	0.0245948	0.990888	0.0170056	no	Th2 down
202270_at	GBP1	0.000144897	0.000498218	0.990739	0.000141308	yes	Th2 down
203386_at	TBC1D4	0.000353044	0.000486908	0.990736	0.000305282	yes	Th2 up
205831_at	CD2	0.00046376	0.000868537	0.990584	0.000447844	no	Th2 down
203076_s_at	SMAD2	0.00014479	0.000235572	0.990535	0.000130765	yes	Th2 up
230836_at	ST8SIA4	0.00403741	0.00407136	0.990435	0.00351945	yes	Th2 up
229604_at	CMAH	0.0024548	0.00259678	0.990309	0.00192073	yes	Th2 down
238429_at	TMEM71	0.000147675	0.000237554	0.990108	0.000137207	yes	Th2 up
225129_at	CPNE2	9.98029e-05	0.000147664	0.989992	8.57432e-05	yes	Th2 down
1558143_a_at	BCL2L11	0.000617181	0.000195216	0.98967	0.00018901	yes	Th2 up
204157_s_at	SIK3	0.000284578	0.00361798	0.989619	0.000281426	no	Th2 down
218792_s_at	BSPRY	0.00379848	0.00566061	0.989412	0.00345722	yes	Th2 down
202663_at	WIPF1	0.0142533	0.0165857	0.989175	0.0141162	yes	Th2 down
232080_at	HECW2	0.00118675	0.00139786	0.988923	0.000932255	no	Th2 up
204365_s_at	REEP1	0.000709943	0.000490514	0.988897	0.000392271	no	Th2 up
40016_g_at	MAST4	9.42499e-06	6.82192e-05	0.988894	8.03711e-06	no	Th2 down
205801_s_at	RASGRP3	0.000410559	0.000113705	0.988727	0.000106048	yes	Th2 up
203140_at	BCL6	0.0130436	0.0238436	0.988531	0.0130394	yes	Th2 down
218999_at	TMEM140	0.000517812	0.000834924	0.988531	0.000488829	yes	Th2 down
230391_at	CD84	0.00236024	0.000435634	0.98831	0.000434034	yes	Th2 up
202425_x_at	PPP3CA	0.000413216	0.000597771	0.987955	0.000405373	no	Th2 up
210218_s_at	SP100	0.00488361	0.00745299	0.987937	0.00485828	yes	Th2 down
205067_at	IL1B	0.000108171	0.000223408	0.98782	5.06577e-05	yes	Th2 down
204184_s_at	ADRBK2	0.00071467	0.00137558	0.987581	0.000596742	yes	Th2 down
203077_s_at	SMAD2	0.000180874	0.00025835	0.986953	0.000165288	no	Th2 up
203313_s_at	TGIF1	0.000109646	0.00022456	0.986843	9.22956e-05	yes	Th2 down
222859_s_at	DAPP1	0.00382719	0.00813223	0.986557	0.00380498	no	Th2 down
206011_at	CASP1	0.00889178	0.0161064	0.986081	0.00888203	yes	Th2 down
202085_at	TJP2	0.000925574	0.00997441	0.986053	0.000918852	yes	Th2 down
224211_at	FOXP3	0.000349566	0.000351701	0.985201	0.000304836	no	Th2 down
219724_s_at	KIAA0748	0.0020189	0.00260057	0.985144	0.00161051	yes	Th2 up
243937_x_at	AGAP8	0.0112775	0.0105533	0.985103	0.00985335	no	Th2 up
243937_x_at	AGAP9	0.0112775	0.0105533	0.985103	0.00985335	no	Th2 up
243937_x_at	AGAP4	0.0112775	0.0105533	0.985103	0.00985335	no	Th2 up
243937_x_at	BMS1P1	0.0112775	0.0105533	0.985103	0.00985336	no	Th2 up
243937_x_at	AGAP10	0.0112775	0.0105534	0.985103	0.00985337	no	Th2 up
201590_x_at	ANXA2	3.91757e-05	1.50121e-05	0.984478	1.06964e-05	no	Th2 down
212636_at	QKI	0.000314993	0.000352685	0.984278	0.000281686	yes	Th2 down
204352_at	TRAF5	0.000717875	0.00181684	0.984036	0.000666058	no	Th2 up
206513_at	AIM2	0.00212426	0.0110393	0.983631	0.00212	yes	Th2 down
238423_at	SYTL3	0.000147416	3.38659e-05	0.983324	2.88147e-05	yes	Th2 up
206332_s_at	IFI16	0.000495105	0.00100436	0.983036	0.000472197	no	Th2 down
236285_at	KLHDC7B	0.000770973	0.00108464	0.982599	0.00073017	yes	Th2 down
223092_at	ANKH	4.33993e-05	8.51149e-05	0.982286	3.03732e-05	no	Th2 up
202073_at	OPTN	0.000752468	0.00578928	0.981473	0.000746855	no	Th2 down
232687_at	GPRIN3	5.1091e-05	0.000101928	0.981382	1.59165e-05	yes	Th2 down
223125_s_at	C1ORF21	0.00139312	0.00126453	0.981243	0.00109366	no	Th2 down
221572_s_at	SLC26A6	0.0106802	0.0154664	0.981121	0.0105507	no	Th2 up
218805_at	GIMAP5	0.00567759	0.0226988	0.98073	0.00566113	yes	Th2 down
221039_s_at	ASAP1	0.00472966	0.00209445	0.980719	0.00188233	yes	Th2 up
215719_x_at	FAS	0.153133	0.172005	0.980372	0.153075	yes	Th2 down
205992_s_at	IL15	0.00517957	0.00748955	0.979883	0.00515782	no	Th2 down
210681_s_at	USP15	0.0025612	0.0107676	0.979617	0.00250745	no	Th2 down
226603_at	SAMD9L	0.00118017	0.00172581	0.979011	0.00111384	yes	Th2 down
224929_at	TMEM173	0.00334509	0.0122117	0.978963	0.00331152	yes	Th2 down
230492_s_at	GPCPD1	0.002579	0.00122363	0.97844	0.00098257	no	Th2 up
209536_s_at	EHD4	0.00649772	0.0192838	0.978406	0.00644917	no	Th2 down
205403_at	IL1R2	0.01295	0.0274156	0.97776	0.0129419	yes	Th2 down
210354_at	IFNG	0.977205	0.999987	0.977217	0.977205	yes	Th2 down
204735_at	PDE4A	0.00117338	0.00466374	0.977057	0.0011203	no	Th2 up
209732_at	CLEC2B	0.0024537	0.00315188	0.977024	0.00203087	yes	Th2 down
204940_at	PLN	0.000742085	0.0013208	0.976683	0.000608383	no	Th2 down
209369_at	ANXA3	0.497766	0.521189	0.976559	0.497764	yes	Th2 down
230051_at	C10ORF47	0.00122857	0.000918333	0.976448	0.00070799	no	Th2 up
227094_at	DHTKD1	0.0158753	0.0375038	0.97583	0.0158692	no	Th2 down
1552315_at	GIMAP1	0.000365212	0.00116932	0.973081	0.000310383	yes	Th2 down
212730_at	SYNM	2.31498e-05	0.000238796	0.972303	2.27483e-05	yes	Th2 down
204103_at	CCL4	0.0031753	0.00736098	0.972156	0.00303714	yes	Th2 down
209884_s_at	SLC4A7	0.00149908	0.000295703	0.97195	0.000224148	no	Th2 up
207357_s_at	GALNT10	0.0223938	0.0487963	0.970708	0.0223828	yes	Th2 down
225622_at	PAG1	1.58253e-05	0.000175371	0.970627	1.36055e-05	yes	Th2 down
223304_at	SLC37A3	9.7849e-05	0.000347112	0.970551	8.26202e-05	yes	Th2 up
213236_at	SASH1	0.0014881	0.000868125	0.970365	0.000330077	no	Th2 up
212101_at	KPNA6	0.000557326	0.000577409	0.970055	0.000249292	yes	Th2 up
204068_at	STK3	0.000761836	0.00673942	0.969985	0.000748094	yes	Th2 down
200887_s_at	STAT1	3.61768e-05	9.38932e-05	0.969661	1.51724e-05	yes	Th2 down
217047_s_at	FAM13A	0.000311319	0.000184834	0.969588	9.25777e-05	yes	Th2 up
209201_x_at	CXCR4	6.49932e-06	9.37435e-06	0.969436	1.75995e-06	yes	Th2 up
229450_at	IFIT3	0.00463381	0.0124029	0.968411	0.00460255	yes	Th2 down
224733_at	CMTM3	0.000213472	0.0014522	0.968299	0.000202633	no	Th2 up
225776_at	RBMS2	0.00144939	0.0036463	0.967643	0.00134086	no	Th2 up
204713_s_at	F5	4.07154e-05	9.10286e-05	0.96759	3.59612e-05	no	Th2 down
214620_x_at	PAM	0.000281294	0.000188282	0.966977	9.05239e-05	no	Th2 down
201324_at	EMP1	0.0296142	0.062241	0.966772	0.0296132	yes	Th2 down
207574_s_at	GADD45B	0.0993481	0.13238	0.966761	0.0993413	yes	Th2 down
204776_at	THBS4	0.000687562	0.00115894	0.965962	0.000224816	no	Th2 up
237322_at	MIAT	0.614845	0.649206	0.965633	0.614845	yes	Th2 down
233632_s_at	XRN1	0.00227819	0.00506144	0.965202	0.00217144	no	Th2 down
204961_s_at	NCF1B	0.00015541	0.000248184	0.965148	7.07363e-05	yes	Th2 down
204961_s_at	NCF1	0.00015541	0.000248184	0.965148	7.07363e-05	yes	Th2 down
204961_s_at	NCF1C	0.00015541	0.000248184	0.965148	7.07363e-05	yes	Th2 down
227408_s_at	SNX25	0.00244413	0.00980588	0.965107	0.00234869	no	Th2 down
223169_s_at	RHOU	0.00090891	0.000327523	0.965068	0.000255313	no	Th2 down
1554966_a_at	FILIP1L	0.00145779	0.00328676	0.964457	0.00100389	no	Th2 up
209304_x_at	GADD45B	0.0160565	0.0508393	0.964092	0.0160509	yes	Th2 down
208966_x_at	IFI16	0.000506976	0.00157789	0.962701	0.000454414	no	Th2 down
206975_at	LTA	5.95134e-05	0.00193537	0.962666	5.21724e-05	yes	Th2 down
224791_at	ASAP1	0.00131933	0.00088906	0.962354	0.000753601	yes	Th2 up
214081_at	PLXDC1	0.000103245	3.40244e-05	0.962262	9.46414e-06	yes	Th2 up
223806_s_at	NAPSA	0.00114252	0.00925399	0.961863	0.001128	no	Th2 down
227599_at	MB21D2	0.00016508	0.000629583	0.961517	0.000107317	yes	Th2 down
1555257_a_at	MYO3B	0.00125947	0.00517283	0.961088	0.00097855	no	Th2 up
209179_s_at	MBOAT7	6.84156e-05	0.000142607	0.961005	3.71893e-05	yes	Th2 up
204205_at	APOBEC3G	0.000722307	0.00239627	0.960454	0.000610853	no	Th2 down
234362_s_at	CTLA4	0.00173681	0.00348748	0.959556	0.00171089	no	Th2 down
209442_x_at	ANK3	0.0401129	0.0731953	0.959445	0.0400594	no	Th2 down
214769_at	CLCN4	0.001697	0.0016012	0.95918	0.000692439	no	Th2 up
1555950_a_at	CD55	0.000332833	4.61062e-05	0.958911	2.96111e-05	no	Th2 up
221331_x_at	CTLA4	0.00450612	0.0136046	0.958578	0.00442382	no	Th2 down
203915_at	CXCL9	0.0168184	0.055314	0.958577	0.0168105	yes	Th2 down
210001_s_at	SOCS1	0.00472807	0.00121461	0.958444	0.00109062	yes	Th2 up
202665_s_at	WIPF1	0.000761744	0.000715144	0.958354	0.000389383	no	Th2 down
201005_at	CD9	0.00222897	0.00448097	0.958097	0.00217806	yes	Th2 down
202949_s_at	FHL2	0.000499423	0.00118644	0.957266	0.00044056	no	Th2 up
219155_at	PITPNC1	2.00608e-05	9.8212e-06	0.95684	8.77814e-07	yes	Th2 down
228758_at	BCL6	0.00187625	0.0124918	0.956455	0.00182633	yes	Th2 down
235971_at	TIFA	0.0337999	0.0752717	0.956442	0.0337781	no	Th2 down
214735_at	IPCEF1	0.00390758	0.00847568	0.956041	0.00360636	yes	Th2 down
202973_x_at	FAM13A	0.000558696	0.000157763	0.955783	0.000100131	yes	Th2 up
210427_x_at	ANXA2	0.00053827	0.000280289	0.953498	0.000218532	no	Th2 down
219159_s_at	SLAMF7	0.0543503	0.0675778	0.953295	0.0531732	no	Th2 down
205518_s_at	CMAH	0.00624508	0.0100906	0.952779	0.00472672	yes	Th2 down
211919_s_at	CXCR4	6.01397e-06	9.88325e-06	0.95243	1.2221e-06	yes	Th2 up
201565_s_at	ID2	0.00169534	0.00184982	0.951139	0.000858873	yes	Th2 up
202071_at	SDC4	3.29601e-05	6.11348e-05	0.950858	1.31271e-05	no	Th2 up
225791_at	UBE2F	0.00172723	0.00119085	0.950788	0.00046395	no	Th2 up
211368_s_at	CASP1	0.0799688	0.124633	0.950763	0.0799242	yes	Th2 down
1570253_a_at	RHEBL1	0.000913079	0.0031293	0.950658	0.000811687	no	Th2 down
203127_s_at	SPTLC2	0.000514793	0.00209984	0.95062	0.000381297	no	Th2 down
223298_s_at	NT5C3	0.00282028	0.00958906	0.950054	0.00271461	no	Th2 down
240413_at	PYHIN1	0.00434263	0.00633103	0.948486	0.0040183	no	Th2 down
210958_s_at	MAST4	0.00343785	0.000126591	0.947781	0.00012363	no	Th2 down
222838_at	SLAMF7	0.881616	0.934338	0.947277	0.881616	yes	Th2 down
211366_x_at	CASP1	0.00723148	0.0246025	0.94694	0.00713906	yes	Th2 down
226679_at	SLC26A11	0.00949858	0.000907972	0.946337	0.000856352	no	Th2 up
218284_at	SMAD3	0.000320445	0.000583895	0.945982	0.000139017	yes	Th2 down
202269_x_at	GBP1	9.70252e-05	0.00043576	0.945228	8.58951e-05	yes	Th2 down
202449_s_at	RXRA	0.00282143	0.00414241	0.94348	0.00259224	yes	Th2 up
210879_s_at	RAB11FIP5	0.000438454	0.00313178	0.942799	0.000415413	no	Th2 down
228071_at	GIMAP7	0.00298006	0.00997054	0.941892	0.002724	yes	Th2 down
204714_s_at	F5	1.81368e-05	4.42648e-05	0.941572	1.07966e-05	yes	Th2 down
224566_at	NEAT1	0.0153328	0.0588475	0.941393	0.0152992	yes	Th2 down
219691_at	SAMD9	0.0141358	0.030395	0.940992	0.0139469	no	Th2 down
212103_at	KPNA6	0.00170262	0.00134819	0.940216	0.000751985	no	Th2 up
203595_s_at	IFIT5	0.0018149	0.00287783	0.939609	0.00170123	yes	Th2 down
200951_s_at	CCND2	0.00050596	0.00665574	0.939402	0.000462276	yes	Th2 down
214084_x_at	NCF1C	6.93322e-05	5.50707e-05	0.939394	1.7827e-05	no	Th2 down
214084_x_at	NCF1B	6.93322e-05	5.50707e-05	0.939394	1.7827e-05	no	Th2 down
214084_x_at	NCF1	6.93322e-05	5.50707e-05	0.939394	1.7827e-05	no	Th2 down
207677_s_at	NCF4	0.00169482	0.00854827	0.937289	0.00156772	yes	Th2 down
235042_at	XIRP1	0.00119038	0.000777873	0.936109	0.000281352	no	Th2 up
219479_at	KDELC1	0.00550964	0.0306335	0.935329	0.00549538	no	Th2 up
219424_at	EBI3	0.00109726	0.00677625	0.934442	0.000959854	yes	Th2 down
220997_s_at	DIAPH3	0.000375011	0.000504694	0.934103	0.000158121	no	Th2 down
204716_at	CCDC6	0.00973583	0.0498211	0.933104	0.0096718	yes	Th2 down
210176_at	TLR1	0.00393288	0.00449126	0.932533	0.00358311	yes	Th2 down
216020_at	IFIH1	0.00380459	0.00407204	0.931445	0.00333312	no	Th2 down
204563_at	SELL	0.00085765	0.0124217	0.930205	0.000758537	no	Th2 down
236156_at	LIPA	0.00568017	0.00493309	0.930086	0.00465435	no	Th2 down
227606_s_at	STAMBPL1	0.00313573	6.15412e-05	0.929264	5.92464e-05	no	Th2 up
221477_s_at	SOD2	0.0192955	0.0739036	0.927637	0.0190171	no	Th2 down
206584_at	LY96	0.0200695	0.0861239	0.926602	0.0200297	yes	Th2 down
223886_s_at	RNF146	0.00238052	0.000698479	0.925901	0.000478721	yes	Th2 up
223599_at	TRIM6	0.00546207	0.0294243	0.925154	0.00462335	no	Th2 down
203921_at	CHST2	0.000277135	0.00218221	0.924698	0.000221584	no	Th2 down
1554343_a_at	STAP1	0.00274939	0.0109608	0.921916	0.00209829	no	Th2 down
221718_s_at	AKAP13	0.000744719	0.00145582	0.921704	0.000381558	yes	Th2 up
201952_at	ALCAM	0.000715854	0.00109916	0.921298	0.00037626	no	Th2 down
203413_at	NELL2	0.00055582	0.000931667	0.921293	0.000355709	yes	Th2 down
204183_s_at	ADRBK2	0.00167945	0.00905994	0.919763	0.00117905	no	Th2 down
212399_s_at	VGLL4	0.000176303	0.000697786	0.919411	7.41419e-05	no	Th2 up
217996_at	PHLDA1	0.00113255	0.0227934	0.91901	0.00111369	yes	Th2 up
218946_at	NFU1	0.000433999	0.00135188	0.918226	0.000313305	no	Th2 up
230170_at	OSM	0.00701459	0.0530985	0.917333	0.00693582	yes	Th2 down
221087_s_at	APOL3	0.0176326	0.0558265	0.91726	0.0171201	yes	Th2 down
223798_at	SLC41A2	0.0967528	0.179446	0.917222	0.0967526	no	Th2 down
205266_at	LIF	0.00274979	0.0444066	0.916286	0.00272621	yes	Th2 down
224666_at	NSMCE1	0.00083082	0.00287827	0.915442	0.000570542	yes	Th2 up
208121_s_at	PTPRO	0.177854	0.100157	0.91509	0.100082	yes	Th2 down
224285_at	GPR174	0.00775968	0.00435222	0.912458	0.00342324	no	Th2 down
222258_s_at	SH3BP4	0.00463189	0.00716576	0.912214	0.00389129	no	Th2 down
228044_at	SERP2	0.00881963	0.00331774	0.911404	0.00278565	yes	Th2 down
239427_at	SLAMF1	0.000455216	0.00367112	0.911203	0.000384731	no	Th2 down
204470_at	CXCL1	0.000575489	0.00111411	0.911004	0.000500543	no	Th2 down
242961_x_at	DDX58	0.0173575	0.0949999	0.909979	0.0173488	no	Th2 down
230110_at	MCOLN2	0.138136	0.227973	0.909766	0.13813	yes	Th2 down
236182_at	FAM185A	0.00128208	0.0113128	0.909597	0.000799482	no	Th2 up
239143_x_at	RNF138	0.000184793	0.000364268	0.908848	0.000146811	yes	Th2 up
201731_s_at	TPR	0.00102145	0.0038164	0.9083	0.000980832	no	Th2 down
228531_at	SAMD9	0.00342244	0.00729461	0.907201	0.0031868	no	Th2 down
203119_at	CCDC86	0.000366931	0.000209774	0.906872	6.56754e-05	yes	Th2 up
201422_at	IFI30	0.0196629	0.106901	0.905388	0.0196511	yes	Th2 down
203232_s_at	ATXN1	1.6967e-05	0.000126039	0.902578	9.12499e-06	yes	Th2 up
213689_x_at	FAM69A	0.000879015	0.000163635	0.900537	6.98777e-05	yes	Th2 up

## Sheet: Th0, Th1 & Th2
Affymetrix	Gene symbol	P("Th0 specific")	P("Th1 specific")	P("Th2 specific")	P("Th0, Th1 and Th2 specific")	Fold-change criteria	Direction
203881_s_at	DMD	0.999968	0.999993	0.999975	0.999968	1	Th1 up
205027_s_at	MAP3K8	0.99629	0.996774	0.999516	0.99629	1	Th1 up
228055_at	NAPSB	0.996197	0.999733	0.996464	0.996197	1	Th1 up
210354_at	IFNG	0.977205	0.999987	0.977217	0.977205	1	Th1 up
200907_s_at	PALLD	0.967031	0.967032	1	0.967031	1	Th1 up
200906_s_at	PALLD	0.94015	0.940198	0.999951	0.94015	1	Th1 up
222838_at	SLAMF7	0.881616	0.934338	0.947277	0.881616	1	Th1 up
228056_s_at	NAPSB	0.704483	0.999004	0.705476	0.704482	1	Th1 up
237322_at	MIAT	0.614845	0.649206	0.965633	0.614845	1	Th1 up
1555486_a_at	PRR5L	0.570841	0.824513	0.746157	0.570829	1	Th1 up
209369_at	ANXA3	0.497766	0.521189	0.976559	0.497764	1	Th1 up
230109_at	PDE7B	0.415941	0.41596	0.999981	0.415941	1	Th2 up
205933_at	SETBP1	0.388511	0.388509	0.999998	0.388509	1	Th2 up
216252_x_at	FAS	0.374099	0.379557	0.994521	0.374096	1	Th1 up
219073_s_at	OSBPL10	0.361616	0.883571	0.4753	0.36106	1	Th1 up
221271_at	IL21	0.353789	0.890029	0.463698	0.353788	0	Th1 up
223475_at	CRISPLD1	0.341312	0.344934	0.996378	0.341312	1	Th1 up
228658_at	MIAT	0.323318	0.934243	0.388781	0.323276	1	Th1 up
206999_at	IL12RB2	0.311758	0.311758	1	0.311758	1	Th1 up
200878_at	EPAS1	0.289907	0.290221	0.999663	0.289905	1	Th1 up
206974_at	CXCR6	0.279162	0.999495	0.278668	0.278666	1	Th1 up
206637_at	P2RY14	0.270583	0.274961	0.995616	0.270582	1	Th1 up
212062_at	ATP9A	0.254721	0.257642	0.996972	0.254713	1	Th1 up
210029_at	IDO1	0.242031	0.242754	0.999276	0.242031	1	Th1 up
236519_at	C9ORF135	0.237682	0.237932	0.99975	0.237682	1	Th2 up
214038_at	CCL8	0.22758	0.228039	0.999541	0.22758	1	Th1 up
229764_at	TPRG1	0.225786	0.225786	1	0.225786	1	Th2 up
231192_at	LPAR3	0.180174	0.180197	0.999976	0.180174	1	Th1 up
202421_at	IGSF3	0.167088	0.167095	0.999993	0.167088	1	Th2 up
221111_at	IL26	0.165338	0.841332	0.323382	0.165295	0	Th1 up
227168_at	MIAT	0.161607	0.169882	0.991704	0.161606	1	Th1 up
227006_at	PPP1R14A	0.153238	0.153238	1	0.153238	1	Th2 up
215719_x_at	FAS	0.153133	0.172005	0.980372	0.153075	1	Th1 up
1555785_a_at	XRN1	0.144957	0.14776	0.996794	0.144893	1	Th1 up
230110_at	MCOLN2	0.138136	0.227973	0.909766	0.13813	1	Th1 up
222746_s_at	BSPRY	0.13336	0.13496	0.998398	0.13336	1	Th1 up
220684_at	TBX21	0.132438	0.133664	0.998765	0.132438	1	Th1 up
220603_s_at	MCTP2	0.129017	0.99346	0.135548	0.129017	1	Th1 up
210839_s_at	ENPP2	0.111691	0.244894	0.857005	0.111426	1	Th1 up
210164_at	GZMB	0.110738	0.247317	0.863052	0.110734	1	Th1 up
206126_at	CXCR5	0.105687	0.83974	0.263252	0.10556	1	Th1 up
208121_s_at	PTPRO	0.177854	0.100157	0.91509	0.100082	1	Th1 up
