# Supplementary material for: An integrative computational systems biology approach identifies differentially regulated dynamic transcriptome signatures which drive the initiation of human T helper cell differentiation
Source: BMC Genomics. 2012 Oct 30;13:572. doi: 10.1186/1471-2164-13-572 (PMC3526425; doi:10.1186/1471-2164-13-572)
Supplement: Additional file 3 — Table S2. Additional data file 3 is a table listing the enriched transcription factor binding motifs in the set of Th2 specific genes and the overlapping genes, and the full listing of predicted STAT6 binding sites and the overlapping genes with the published promoter associated STAT6 targets. [file 1471-2164-13-572-S3.xlsx]

## Sheet: Th2 specific genes (Th2 up)
Motif
V$STAT6_01_N4 (STAT6) [NM_003153,NP_003144]	|overlap|: 16, |Th2+|: 145, |p < 0.01|: 958, |genes|: 21824	p-value: 0.00064644
Overlapping genes
CAMK2D
CSRP2
DAPK1
DUSP6
GAD1
ID2
MAP2K6
MBOAT7
NDFIP2
NRP2
PDE9A
PHLDA1
RAB30
SMAD2
SOCS1
TBC1D4
Motif
V$NKX3A_01 (Nkx3-1,Nkx3-1 v1,Nkx3-1 v2,Nkx3-1 v3,Nkx3-1 v4) [NM_006167,NP_006158]	|overlap|: 3, |Th2+|: 145, |p < 0.01|: 50, |genes|: 21824	p-value: 0.0044812
Overlapping genes
CD84
IFT80
SLC39A8
Motif
V$CDP_02 (CDP,CDP-isoform1) [NM_001142500,NM_001913,NM_181500,NM_181552,NP_001904,NP_852477,NP_853530]	|overlap|: 6, |Th2+|: 145, |p < 0.01|: 272, |genes|: 21824	p-value: 0.0097755
Overlapping genes
CEP55
GAB2
IKZF2
IL3
SMC4
ZBTB38

## Sheet: Th2 specific genes (Th2 down)
TF binding prediction
Motif
V$IRF_Q6 (IRF-2,IRF-3,IRF-4,IRF-5,IRF-6,IRF-7,IRF-7A,IRF-7B,IRF-7H,IRF-8,irf1) [NM_001098627,NM_001098628,NM_001098629,NM_001098630,NM_001098631,NM_001571,NM_001572,NM_002163,NM_002198,NM_002199,NM_002200,NM_002460,NM_004029,NM_004031,NM_006147,NM_032643,NP_001092097,NP_001092098,NP_001092099,NP_001092100,NP_001092101,NP_001562,NP_001563,NP_002154,NP_002189,NP_002190,NP_002191,NP_002451,NP_004020…	|overlap|: 22, |Th2-|: 190, |p < 0.01|: 812, |genes|: 21824	p-value: 2.5163e-006
Overlapping genes
ASPHD2
CCDC6
CD274
DDX58
DDX60
IFI6
IFIH1
IFIT1
IFIT5
IRF7
IRF8
ISG15
LAG3
MX1
OAS3
PARP14
PARP9
PLSCR1
TCP11L1
TDRD7
TNFSF10
Motif
V$IRF_Q6_01 (IRF-2,IRF-3,IRF-4,IRF-5,IRF-7,IRF-7A,IRF-7B,IRF-7H,IRF-8,IRF-9,ISGF-3,irf1) [NM_001098627,NM_001098628,NM_001098629,NM_001098630,NM_001098631,NM_001571,NM_001572,NM_002163,NM_002198,NM_002199,NM_002200,NM_002460,NM_004029,NM_004031,NM_006084,NM_017999,NM_032643,NP_001092097,NP_001092098,NP_001092099,NP_001092100,NP_001092101,NP_001562,NP_001563,NP_002154,NP_002189,NP_002190,NP_002191…	|overlap|: 6, |Th2-|: 190, |p < 0.01|: 76, |genes|: 21824	p-value: 5.3042e-005
Overlapping genes
DDX60
GBP4
IFIT1
IFIT5
PARP9
USP18
Motif
V$ISRE_01 (ISGF-3) []	|overlap|: 37, |Th2-|: 190, |p < 0.01|: 2310, |genes|: 21824	p-value: 0.00018404
Overlapping genes
BST2
CCDC6
DDX58
DDX60
DTX3L
EHD4
EIF2AK2
EPSTI1
FAM40B
GPR155
HERC5
IFI30
IFI6
IFIT1
IFIT2
IFIT3
IFIT5
IL1B
IRF7
IRF8
ISG15
JUN
LAG3
LAMP3
LAP3
LIF
MX1
OAS2
OAS3
PARP9
PLSCR1
RHOU
SAMD9L
STAT1
TDRD7
TJP2
USP18
Motif
V$IRF1_01 (irf1) [NM_002198,NP_002189]	|overlap|: 12, |Th2-|: 190, |p < 0.01|: 553, |genes|: 21824	p-value: 0.0034292
Overlapping genes
CCDC6
DDX58
DDX60
IFI30
IRF7
ISG15
MVP
MX1
OAS3
PARP14
RARRES3
USP18
Motif
V$STAT6_02_N3 (STAT6) [NM_003153,NP_003144]	|overlap|: 19, |Th2-|: 190, |p < 0.01|: 1101, |genes|: 21824	p-value: 0.0035374
Overlapping genes
AIM2
BST2
CCL2
CCND2
CDKN1A
CRISPLD1
GALNT10
GCET2
HERC5
IFI16
IRF7
IRF8
LIF
NCF1
NCF1B
NCF1C
PARP14
PLSCR1
SP100

## Sheet: STAT6
STAT6
Target genes (ProbTF, p < 0.01):	Target genes (STAT6 ChIP-seq, promoters):	Overlap
A1BG	TNFRSF14	C14ORF177
AAGAB	VAV3	CISH
ABCC5	PTPN22	HMMR
ABI1	ADAR	INO80
ABLIM1	IKBKE	MGAT1
ACOXL	TRAF3IP3	NUDCD2
ACPP	EGR2	SOCS1
ACTA1	BSCL2	SPINT2
ADAL	SLC3A2	ZNF570
ADAM3A	C12ORF11
ADAMTS12	FAM113B
ADAMTSL2	TSPAN31
ADAMTSL3	MPHOSPH9
ADAT1	KLF12
ADIPOR2	KLF12
ADM	TBC1D4
ADPGK	ACIN1
AFF1	KLHDC2
AFMID	DLGAP5
AGRP	C14ORF177
AGT	INO80
AGTRAP	LYSMD2
AGXT2L2	SNX1
AIM2	LINS1
AK3	SOCS1
AK7	NEK8
ALDH16A1	TIAF1
ALOX12	SLFN12L
ALOX12P2	IKZF3
ALOX5AP	ME2
AMAC1	MOBKL2A
AMAC1L2	AES
AMH	ZNF790
AMN1	ZNF569
ANAPC4	SPINT2
ANK1	ZNF616
ANKRD18A	RASGRP3
ANKRD28	ARHGAP25
ANKRD33B	DUSP2
ANKRD53	PLEKHB2
ANKS4B	NUP35
ANO6	FLJ20160
ANUBL1	TRAK2
AP1G1	N6AMT1
AP1G2	PITPNB
AQP4	MYH9
ARF1	CISH
ARHGEF10	TBC1D23
ARHGEF16	FAM172B
ARL11	GPR171
ARL17A	KLHL6
ARL17B	BCL6
ARL6	IL1RAP
ARMC10	HES1
ARMC5	RNF168
ARRDC5	RGS12
ARSB	NSUN7
ASTE1	SLC39A8
ATAD1	CAMK2D
ATAD5	SUB1
ATG4C	IL7R
ATP10A	STARD4
ATP5E	TMCO6
ATP6AP1L	NUDCD2
ATP6V1C2	LCP2
ATP6V1F	LOC100128059
ATP6V1G3	LOC257358
ATP8A2	MGAT1
ATP8B3	C6ORF105
ATXN7L2	CD109
AVPR2	C6ORF204
B3GALNT1	TNFAIP3
B4GALT3	SYTL3
BACH2	LEPROTL1
BAG3	ZNF704
BANF1	ZHX2
BARHL2	ATAD2
BAT2L2	TRIB1
BATF3	TMEM71
BCAR1	WWC3
BCAT2	STAG2
BCL2L13	VAV3
BCLAF1	SLC3A2
BECN1	TSPAN31
BET1	C14ORF119
BIRC5	FAM96A
BIRC6	ZNF790
BMP7	ZNF570
BSPH1	LOC285033
BST2	MAPKAPK3
BTBD1	TBC1D23
C10ORF136	IL7R
C10ORF81	HMMR
C10ORF93	MGAT1
C11ORF51	RRS1
C11ORF54	ZNF704
C11ORF57	C14ORF119
C11ORF71	MGAT1
C11ORF84
C11ORF91
C12ORF10
C13ORF18
C14ORF142
C14ORF177
C14ORF179
C15ORF58
C17ORF103
C17ORF71
C17ORF80
C17ORF98
C19ORF12
C19ORF30
C19ORF50
C1D
C1QL4
C1QTNF6
C1ORF109
C1ORF229
C1ORF57
C1ORF83
C1ORF91
C20ORF173
C20ORF27
C21ORF59
C21ORF67
C21ORF70
C2CD4A
C2CD4C
C2ORF70
C2ORF84
C3ORF14
C3ORF37
C3ORF77
C3ORF79
C4ORF29
C5ORF13
C5ORF15
C5ORF39
C5ORF41
C6ORF182
C6ORF70
C7ORF41
C7ORF42
C7ORF46
C7ORF54
C8ORF51
C9ORF103
C9ORF106
C9ORF119
C9ORF135
C9ORF29
C9ORF45
C9ORF64
CA13
CABIN1
CABLES2
CACNB4
CAD
CALB1
CALM2
CAMK2A
CAMTA1
CAP1
CAPN11
CARS
CASC5
CASP10
CASP4
CBLN3
CCDC102B
CCDC125
CCDC42
CCDC48
CCL13
CCL2
CCNA1
CCNB1IP1
CCND1
CCND2
CCR1
CCR9
CCT8
CD33
CD38
CD3E
CD40
CD40LG
CD46
CD63
CD99
CDC20
CDC26
CDC7
CDH12
CDK5R1
CDKAL1
CDKN1A
CDKN2BAS
CDR1
CDYL
CEACAM7
CECR4
CEP290
CES7
CFLP1
CHCHD6
CHCHD8
CHFR
CHID1
CHKA
CHRNA5
CHURC1
CIB1
CISH
CITED4
CLCA1
CLCNKB
CLDN8
CLEC1B
CLIC2
CLPB
CNNM2
COASY
COG7
COL6A2
COPG2
COX10
COX15
CPEB3
CPNE1
CPNE7
CPSF7
CREB3L1
CRISPLD1
CRK
CSRP3
CST11
CST6
CSTF2T
CTNNA3
CTSC
CTSO
CTSZ
CUTC
CUZD1
CWC25
CWH43
CXCL11
CXCR2
CXORF49
CXORF49B
CXORF61
CYP1B1
DBT
DCAF13
DCBLD2
DCLRE1C
DCP2
DCTPP1
DCX
DDB2
DDOST
DDX23
DDX55
DDX56
DEK
DEM1
DENND5B
DFFB
DHX38
DNAH12
DNAH14
DNAH3
DNAH7
DNAJA3
DNAJC9
DOCK10
DPAGT1
DPY19L4
DSP
DYNC1I2
DYNLL2
DZIP3
ECEL1
ECT2L
EDEM2
EDEM3
EFCAB3
EHD3
EID2B
EID3
EIF1
EIF1AD
EIF1AY
EIF3C
EIF3CL
EIF3E
EIF3I
EIF4ENIF1
EIF4G3
ELL
ELOVL6
ELP3
ENTPD6
ENY2
ERGIC2
ERP27
ETV6
ETV7
EXO1
EXOSC10
EXPH5
EXT1
EYA4
F2RL1
FAH
FAM104A
FAM107B
FAM115C
FAM116B
FAM125A
FAM201A
FAM21A
FAM21C
FAM32A
FAM64A
FAM71E2
FAM78A
FAM83G
FANCM
FAT4
FBLN5
FBLN7
FBP1
FBXL13
FBXO2
FBXO44
FCRL4
FGF4
FGFR2
FKBP14
FKBP1A
FKBP4
FKBPL
FLJ31485
FLJ35390
FLJ36000
FLOT1
FLRT2
FNDC3A
FNTA
FOXA3
FSD2
FUBP3
FZD10
FZD5
GABARAP
GAD2
GALNT10
GAPDHS
GAR1
GART
GAS1
GAS5
GCET2
GCLM
GDF15
GEN1
GFRA2
GIPC1
GJA10
GJB3
GLB1L3
GLIPR2
GLRA3
GLTSCR2
GLYCAM1
GLYR1
GMDS
GMPPB
GNA14
GNB2
GNG7
GOLGA2
GOLGB1
GPATCH4
GPCPD1
GPD1L
GPM6B
GPR153
GPR39
GPR85
GPSM2
GRIA2
GSK3A
GTF2IRD2
GTF2IRD2B
GTF3C3
GTPBP8
GUCY2GP
GZMB
H6PD
HAO2
HAUS2
HCCS
HCN4
HDAC7
HEATR1
HEATR6
HEBP2
HELB
HELZ
HERC5
HGFAC
HINFP
HIST1H2AC
HIST1H2AE
HIST1H2BG
HMGB1
HMHA1
HMMR
HNRNPA3
HNRNPH1
HNRNPR
HOXA1
HPS1
HPYR1
HSP90AB2P
HSP90B1
HSPE1
HTA
HYAL1
IARS2
ICAM1
IFI16
IFI35
IFT20
IFT88
IGBP1
IL10RB
IL12A
IL2RA
IL2RB
INCA1
ING3
INO80
INSIG1
INTS8
IPO8
IQCE
IQCH
IRAK1
IRAK4
IRF2BP1
IRF7
IRF8
IRGQ
IRS1
ISOC2
ITIH4
ITPK1
IWS1
IZUMO1
JMJD5
KARS
KCNA6
KCND3
KCNE1L
KDM4DL
KDM6A
KEAP1
KHDRBS1
KHNYN
KIAA0040
KIAA0196
KIAA0586
KIAA1009
KIAA1143
KIAA1598
KIAA1751
KIAA1967
KIF15
KIF1C
KIF24
KIF2A
KIF3C
KIR2DL1
KIR3DP1
KLHDC4
KPNA5
KRBA1
KRT71
KRTAP21-3
KRTAP4-2
LATS2
LBX2
LCMT1
LCMT2
LDHAL6B
LENG9
LHCGR
LIAS
LIF
LLGL2
LMNB1
LMO7
LMOD1
LMX1A
LOC100128023
LOC100128191
LOC100129269
LOC100130298
LOC100130776
LOC100131060
LOC100133957
LOC100134868
LOC100271836
LOC100271874
LOC100288069
LOC100379224
LOC113230
LOC144776
LOC145783
LOC148189
LOC1518
LOC154761
LOC253724
LOC283711
LOC283875
LOC284751
LOC285074
LOC285547
LOC389791
LOC390705
LOC400685
LOC440518
LOC441208
LOC641298
LOC644649
LOC644669
LOC645676
LOC646329
LOC650623
LOC729852
LOC731275
LONRF3
LOXL2
LPO
LPP
LRFN2
LRP5
LRP6
LRRC57
LRRC61
LRRFIP1
LRRN4
LRRTM2
LSR
LY6G6D
LYNX1
MAGEA2B
MAGOH
MAK16
MAN2C1
MAPK10
MAPK11
MAPK3
MARCH5
MASTL
MBD5
MBD6
MCAM
MCART1
MCM3
MCM6
MEPCE
METTL13
METTL3
MFSD7
MGAT1
MGAT2
MGC34034
MICAL1
MIER3
MIR1204
MIR1205
MIR1471
MIR154
MIR1977
MIR2114
MIR2277
MIR2278
MIR23A
MIR24-2
MIR27A
MIR323
MIR329-1
MIR329-2
MIR486
MIR543
MIR614
MIR624
MIR655
MIR718
MIR744
MIR758
MITD1
MKI67IP
MLF2
MLN
MLX
MNT
MOBKL2C
MON1B
MOXD1
MPHOSPH8
MPP5
MRGPRX3
MRPL28
MRPL30
MRPL32
MRPL42
MRPS14
MRPS18A
MT1A
MT1L
MTHFS
MTIF2
MTM1
MTPAP
MTSS1
MXRA5
MYCL1
MYD88
MYO5B
MYOD1
NAA35
NAA38
NAPA
NAV2
NCF1
NCF1B
NCF1C
NCOA5
NCRNA00174
NCRNA00253
NCRNA00257
NDEL1
NDFIP2
NDST1
NDST2
NDUFA12
NDUFA9
NDUFB7
NDUFC2
NEIL2
NEK11
NEK9
NFATC4
NFKB2
NFKBIL2
NGRN
NHEDC2
NIPSNAP3A
NIPSNAP3B
NKG7
NLGN3
NLRP6
NMI
NPC1
NPDC1
NPRL2
NPTN
NRCAM
NRIP3
NRSN2
NSFL1C
NSMCE1
NSUN5
NSUN5P2
NUDCD2
NUDT2
NUDT6
NUP153
OBFC2B
OIT3
OR52A4
OR5I1
OR5M3
OR5T1
OR8B12
OR9Q1
ORAI1
ORC1L
ORC4L
ORC6L
OSGIN2
OTOR
OVOL2
P2RY11
PAAF1
PAPSS2
PARP14
PCDHA13
PCDHGA3
PCSK7
PDCD2L
PDE6B
PDGFB
PDHA1
PDLIM1
PDPK1
PDS5B
PDSS1
PDZK1IP1
PEX14
PGF
PGK1
PGPEP1
PGRMC2
PHC3
PHKB
PHLDA3
PIGQ
PIGT
PIH1D2
PIK3R1
PIM2
PIP5K1A
PIP5K1P1
PIPSL
PKN3
PLA2G16
PLCL1
PLD4
PLEKHA8
PLP1
PLSCR1
PLSCR4
PNPLA4
POLA1
POLE2
POLM
POLR2F
POLR2I
POLR3B
POLR3C
PRDM11
PRDM5
PRELID2
PRICKLE2
PRKAA1
PRKRIR
PRL
PRPF4
PRSS3
PRSSL1
PSIP1
PSMA2
PSMA8
PSMC3
PSMD3
PSRC1
PTAR1
PTCD3
PTGES2
PTK6
PURB
PUS3
PUS7L
PWP2
PYGO2
RAB20
RAB26
RAB9B
RABEPK
RABL5
RAD51C
RALA
RANGRF
RAPGEF5
RBM12
RBM17
RBM3
RBM42
RBM7
RCSD1
RDH11
REEP2
REPS1
RFC2
RGS11
RHBDL1
RHCE
RHPN1
RICTOR
RIMKLB
RIMS3
RMND5A
RNF115
RNPC3
RNPEP
ROBO1
ROR1
RPAIN
RPAP1
RPL18A
RPL18AP3
RPL28
RPL8
RPL9
RPLP2
RPS21
RPS9
RSL1D1
RTKN
RUNDC2A
RWDD1
SAMD12
SAMD13
SART1
SAV1
SCAF1
SCN1B
SCN9A
SCRIB
SDHAF2
SDR39U1
SEC24B
SEC61G
SEMA4B
SEPP1
SEPT7P2
SERGEF
SERINC5
SERTAD3
SETMAR
SFRS12IP1
SFRS18
SFT2D1
SGK223
SH2D1B
SH2D3A
SH3GLB1
SH3RF3
SHISA2
SHMT1
SIGLEC12
SIGLEC15
SIM2
SIVA1
SKI
SLC12A2
SLC15A1
SLC15A5
SLC17A6
SLC1A6
SLC22A14
SLC22A4
SLC25A1
SLC25A18
SLC25A44
SLC27A3
SLC35B3
SLC35C1
SLC35D2
SLC38A10
SLC38A5
SLC40A1
SLC45A1
SLC47A1
SLC6A3
SLC7A2
SLCO6A1
SLFNL1
SMC6
SMCR8
SMEK2
SMG1
SMPD4
SNAR-A1
SNAR-A14
SNAR-A3
SNAR-A4
SNAR-A5
SNAR-A8
SNAR-A9
SNAR-B1
SNAR-B2
SNAR-C1
SNAR-C2
SNAR-C3
SNAR-C4
SNAR-C5
SNAR-D
SND1
SNORA40
SNORA51
SNORD110
SNRNP27
SNX13
SOCS1
SOCS3
SON
SP100
SP140L
SPATA19
SPATA5
SPATA5L1
SPATC1
SPINT2
SRRM1
SRSF2IP
ST6GALNAC2
STAB2
STARD9
STK17A
STK36
STX3
STXBP3
SUCLG1
SUGT1
SULT1A2
SUPT4H1
SYF2
SYMPK
SYNGR1
SYNGR4
T
TADA3
TAF15
TAF1B
TAF1D
TAF4B
TAF7L
TALDO1
TANC1
TARS
TAS2R38
TBC1D19
TBL1XR1
TBL2
TBRG1
TCEB1
TCF12
TCTE3
TEP1
TEX12
TEX14
TEX2
THBD
THEM4
THOC7
TIAL1
TIMM9
TJP1
TK1
TLR3
TMEFF2
TMEM107
TMEM109
TMEM126B
TMEM143
TMEM144
TMEM154
TMEM204
TMEM214
TMEM43
TMEM59
TMEM69
TMOD3
TMSB10
TMX3
TNFAIP8L2
TNIP2
TOR3A
TP53INP2
TPMT
TPRXL
TPX2
TRAK1
TRIM15
TRIM6
TRIM6-TRIM34
TRMU
TRPV5
TSHB
TSSK4
TTC14
TTC28AS
TTC9C
TTLL8
TUBD1
TXN2
TXNL4B
UBB
UBE2L3
UBR1
UBR7
UBXN8
UCA1
UCP3
UHRF2
ULK2
UNK
UNKL
UQCRQ
UTP11L
UTS2D
UXT
VAMP4
VCAN
VDAC2
VIPR2
VPS13B
VPS33B
VPS35
VPS37B
VRK1
VSX2
WARS2
WASH5P
WASH7P
WDR20
WDR45
WDR67
WDYHV1
XKR6
XPC
XPOT
YARS
YME1L1
YTHDC2
ZBED4
ZBTB2
ZBTB34
ZBTB37
ZBTB42
ZC3H7B
ZC3HAV1
ZCCHC10
ZCCHC8
ZCWPW1
ZFATAS
ZFP112
ZFP3
ZFP36
ZFP62
ZFYVE16
ZNF140
ZNF17
ZNF181
ZNF200
ZNF213
ZNF221
ZNF224
ZNF225
ZNF226
ZNF227
ZNF230
ZNF25
ZNF260
ZNF286A
ZNF302
ZNF337
ZNF345
ZNF354B
ZNF367
ZNF37B
ZNF389
ZNF410
ZNF419
ZNF433
ZNF454
ZNF460
ZNF470
ZNF544
ZNF551
ZNF559
ZNF570
ZNF576
ZNF578
ZNF582
ZNF584
ZNF592
ZNF622
ZNF655
ZNF660
ZNF682
ZNF687
ZNF71
ZNF774
ZNF785
ZNF79
ZNF793
ZNF828
ZPBP2
ZSCAN2
ZSCAN22
ZSCAN23
ZYX
